# Supplementary material for: Tumor necrosis associates with aggressive breast cancer features, increased hypoxia signaling and reduced patient survival
Source: Sci Rep. 2025 Nov 27;15:45518. doi: 10.1038/s41598-025-29905-3 (PMC12749603; doi:10.1038/s41598-025-29905-3)
Supplement: Supplementary file 2 — Supplementary Information 2. [file 41598_2025_29905_MOESM2_ESM.xlsx]

## Sheet: INFO
	Syrtveit et al.
	Supplementary Data
	Based on presence (N+) or absence (N-) of necrosis from TCGA BRCA data
	1. SAM-results (Necrosis by 2 groups*)
		(*UP/DOWN indicates genes constituting the BCNS as elevated/reduced expression comparing of N+/N- necrosis groups resulting from SAM analysis)
	2. GSEA-results GO-terms
	3. GSEA-results Oncogenic pathways
	4. GSEA-results Cancer hallmarks

## Sheet: 1) SAM_TCGA_Necrosis2G_all
Called	GeneSymbol	FDR[i]	Fold Change	BCNS-signature
1	SCUBE2	0	-5.039	DOWN
2	CDCA7	0	2.779	UP
3	LRRC17	0	-3.255	DOWN
4	C1orf64	0	-6.202	DOWN
5	AGR3	0	-10.851	DOWN
6	LRP8	0	2.513	UP
7	C20orf103	0	-2.816	DOWN
8	PSAT1	0	3.589	UP
9	MLPH	0	-3.256	DOWN
10	SLC7A8	0	-2.332
11	TBC1D9	0	-3.851	DOWN
12	CA12	0	-3.692	DOWN
13	REEP6	0	-2.934	DOWN
14	ESR1	0	-5.852	DOWN
15	MCM10	0	2.33
16	TTK	0	2.197
17	GP2	0	-3.784	DOWN
18	SLC44A4	0	-3.802	DOWN
19	C6orf173	0	2.179
20	SPDEF	0	-2.855	DOWN
21	AR	0	-3.179	DOWN
22	XBP1	0	-2.657	DOWN
23	FOXA1	0	-5.016	DOWN
24	CHEK1	0	2.128
25	NAT1	0	-4.334	DOWN
26	DNALI1	0	-3.353	DOWN
27	CENPA	0	2.123
28	BUB1	0	2.141
29	IFRD1	0	1.84
30	FAM54A	0	2.098
31	CIRBP	0	-1.753
32	BLM	0	1.83
33	C15orf42	0	2.002
34	SOX11	0	3.284	UP
35	CLSTN2	0	-3.309	DOWN
36	TGFB3	0	-1.852
37	F2RL2	0	-2.136
38	OGN	0	-3.719	DOWN
39	THSD4	0	-2.573	DOWN
40	GATA3	0	-3.013	DOWN
41	KIF2C	0	2.001
42	ANXA9	0	-3.136	DOWN
43	MELK	0	2.128
44	AGR2	0	-4.616	DOWN
45	HIST1H1A	0	2.594	UP
46	SRrp35	0	2.674	UP
47	ANLN	0	2.026
48	FANCA	0	1.987
49	CCNE1	0	2.059
50	CCNA2	0	1.871
51	C4orf18	0	-2.335
52	ZNF695	0	2.17
53	GFRA1	0	-4.282	DOWN
54	TFF3	0	-3.298	DOWN
55	CENPN	0	1.683
56	NOSTRIN	0	-2.044
57	BCAS1	0	-2.885	DOWN
58	THBS4	0	-2.601	DOWN
59	WFS1	0	-1.684
60	ORC1L	0	1.768
61	FBP1	0	-2.418
62	EXO1	0	1.857
63	HPX	0	-2.757	DOWN
64	TPX2	0	1.892
65	C10orf56	0	-1.646
66	DONSON	0	1.709
67	RAD54L	0	1.672
68	MS4A2	0	-2.566	DOWN
69	GAMT	0	-2.119
70	FAM123B	0	1.704
71	FAM83D	0	2.186
72	MND1	0	2.07
73	CCNB2	0	1.833
74	IGFBP4	0	-1.895
75	FOXP1	0	-1.599
76	CDC20	0	1.831
77	MATN4	0	2.015
78	FAM64A	0	1.924
79	CENPI	0	1.759
80	ERBB4	0	-2.948	DOWN
81	PLAC9	0	-2.041
82	CDCA8	0	1.791
83	MAPT	0	-1.972
84	ATP7B	0	-2.068
85	TMEM25	0	-1.752
86	FOXM1	0	1.851
87	CCDC18	0	1.729
88	SUSD3	0	-2.987	DOWN
89	ITGBL1	0	-2.062
90	MAGED2	0	-2.055
91	DLG7	0	1.901
92	E2F3	0	1.552
93	IGF1	0	-2.284
94	C6orf97	0	-2.742	DOWN
95	ORC6L	0	1.825
96	DEPDC1	0	1.967
97	KCTD3	0	-1.685
98	ASNS	0	1.746
99	SCNN1A	0	-2.208
100	CLSPN	0	1.615
101	FLJ39660	0	1.754
102	MGC10981	0	2.645	UP
103	FANCB	0	1.606
104	TSPAN1	0	-2.221
105	SLC26A9	0	2.574	UP
106	STIL	0	1.729
107	JMJD2B	0	-1.728
108	UBXD3	0	-2.234
109	TENC1	0	-1.56
110	EIF2C2	0	1.711
111	FZD9	0	2.121
112	ABCC8	0	-3.064	DOWN
113	ATP6V1C2	0	2.685	UP
114	GPR160	0	-2.133
115	SFRP2	0	-2.352
116	MAN2B2	0	-1.497
117	RRP1B	0	1.419
118	GSG2	0	1.791
119	BTG2	0	-1.8
120	C13orf3	0	1.783
121	SLC7A5	0	1.698
122	SIDT1	0	-2.502	DOWN
123	COL14A1	0	-2.192
124	C10orf32	0	-1.595
125	ZNF552	0	-1.987
126	CX3CR1	0	-2.042
127	ERCC6L	0	1.764
128	B3GNT5	0	2.331
129	CENPO	0	1.628
130	PGR	0	-3.832	DOWN
131	DKFZp762E1312	0	1.794
132	ATP1A2	0	-2.811	DOWN
133	SFRP4	0	-2.161
134	SH3BGRL	0	-2.099
135	CPA3	0	-2.439
136	NCAPH	0	1.664
137	UGT8	0	2.317
138	ART3	0	3.632	UP
139	EVL	0	-1.819
140	ZMYND10	0	-2.24
141	CROT	0	-1.974
142	PRR15	0	-2.384
143	CCDC48	0	-2.358
144	BTD	0	-1.592
145	PPP1R14C	0	3.205	UP
146	NDC80	0	1.827
147	SUHW3	0	1.519
148	DCC1	0	1.839
149	RBL1	0	1.533
150	C4orf34	0	-1.782
151	SORCS2	0	-2.065
152	DEPDC1B	0	1.879
153	LRIG1	0	-1.773
154	CDC45L	0	1.79
155	MYRIP	0	-2.396
156	TRIP13	0	1.841
157	TTLL4	0	1.714
158	KIF18A	0	1.822
159	SLC7A2	0	-2.633	DOWN
160	CEP55	0	1.954
161	CENPE	0	1.704
162	ANP32E	0	1.759
163	TFF1	0	-3.124	DOWN
164	DNA2L	0	1.606
165	ANKRD30A	0	-3.673	DOWN
166	CXCL1	0	2.85	UP
167	CYB5R1	0	-1.584
168	CDCA3	0	1.646
169	TIMM8A	0	1.471
170	SEC14L4	0	2.249
171	KIF15	0	1.837
172	ATAD5	0	1.593
173	LOC124220	0	-2.388
174	RNASE4	0	-1.902
175	REEP5	0	-1.591
176	PTPRT	0	-2.641	DOWN
177	KLHDC1	0	-1.615
178	CDCA5	0	1.765
179	UBE2C	0	1.83
180	FSIP1	0	-3.665	DOWN
181	DSCR2	0	1.544
182	STMN1	0	1.684
183	LOC339745	0	-1.589
184	MATN3	0	-2.269
185	C4orf31	0	-2.037
186	RALGPS2	0	-1.879
187	HPDL	0	2.121
188	UPF3B	0	1.484
189	YEATS2	0	1.48
190	CDT1	0	1.616
191	HTRA1	0	-1.751
192	CILP	0	-1.835
193	CA9	0	1.857
194	ACOT2	0	-1.629
195	CXCL14	0	-2.226
196	CHODL	0	2.384
197	E2F2	0	1.478
198	RAB17	0	-1.821
199	DACH1	0	-3.281	DOWN
200	C1orf34	0	-2.071
201	DYNLRB2	0	-2.513	DOWN
202	FGF18	0	-1.86
203	CDC25A	0	1.565
204	C9orf75	0	-1.611
205	AURKB	0	1.581
206	RFC4	0	1.542
207	CCDC138	0	1.527
208	PHGDH	0	2.067
209	FBXL5	0	-1.469
210	OMD	0	-2.093
211	ARL6IP2	0	1.698
212	CTPS	0	1.613
213	KIF14	0	1.823
214	CFD	0	-2.168
215	CCL7	0	2.456
216	HTR2B	0	-1.942
217	SUV39H2	0	1.538
218	PALM	0	-1.744
219	PTTG2	0	1.643
220	POLQ	0	1.62
221	FBXO5	0	1.595
222	KIF20A	0	1.714
223	DSC2	0	2.022
224	RHCG	0	1.909
225	SCGB2A2	0	-3.854	DOWN
226	GPSM2	0	1.713
227	KIFC1	0	1.712
228	SCGB1D2	0	-3.22	DOWN
229	FAM134B	0	-2.275
230	DIAPH3	0	1.707
231	KCNJ11	0	-1.702
232	MCM7	0	1.412
233	SUOX	0	-1.505
234	CYB5A	0	-1.838
235	SNED1	0	-1.656
236	ADRA2A	0	-1.921
237	MYBL2	0	1.789
238	FOXL1	0	1.641
239	IL12RB2	0	2.32
240	CISH	0	-1.659
241	C1orf135	0	1.745
242	MASTL	0	1.581
243	C1QTNF7	0	-1.825
244	LIMA1	0	-1.59
245	PDK1	0	1.628
246	CBLN4	0	-1.656
247	DCN	0	-2.008
248	LAMA2	0	-1.879
249	STARD10	0	-1.864
250	MMP12	0	3.22	UP
251	PNPT1	0	1.463
252	NUF2	0	1.9
253	C1orf78	0	-1.653
254	OVOS2	0	2.271
255	GOLSYN	0	-2.344
256	CRAT	0	-1.848
257	FBXL16	0	-2.392
258	CRY2	0	-1.375
259	IL6ST	0	-2.097
260	UCK2	0	1.483
261	FOXC1	0	2.503	UP
262	NINJ1	0	-1.494
263	IL22RA2	0	2.123
264	PTTG1	0	1.653
265	C10orf116	0	-1.7
266	C19orf21	0	-2.277
267	CDC7	0	1.722
268	PDE1A	0	-1.623
269	CTSL2	0	2.013
270	SMOC2	0	-1.525
271	PDSS1	0	1.535
272	PFKP	0	1.792
273	TPSAB1	0	-1.676
274	PTTG3	0	1.638
275	NUDT5	0	1.453
276	KIF12	0	-2.212
277	JAM3	0	-1.564
278	ARHGAP11A	0	1.672
279	LPIN1	0	1.62
280	RFWD3	0	1.431
281	CCDC77	0	1.498
282	LOXL1	0	-1.786
283	TMCC2	0	1.612
284	ATAD2	0	1.664
285	KERA	0	-1.561
286	SEPHS1	0	1.494
287	IL8	0	2.268
288	C6orf167	0	1.519
289	CCDC74B	0	-2.161
290	NPDC1	0	-1.693
291	WNK4	0	-2.266
292	GTSE1	0	1.573
293	DALRD3	0	-1.531
294	FUT8	0	-1.726
295	ASPM	0	1.673
296	GAL	0	1.925
297	CYB5D2	0	-1.579
298	C11orf82	0	1.69
299	SEMA3C	0	-2.037
300	PDGFD	0	-1.699
301	OIP5	0	1.676
302	C21orf91	0	1.585
303	KRT16	0	2.663	UP
304	KCNK5	0	2.152
305	ATAD3A	0	1.445
306	LDHB	0	1.83
307	C16orf61	0	1.456
308	PIF1	0	1.437
309	KIF23	0	1.655
310	FAM136A	0	1.4
311	NEIL3	0	1.784
312	RGS5	0	-1.854
313	ACADSB	0	-1.967
314	OLFML3	0	-1.622
315	SERPINA11	0	-2.433
316	PLK1	0	1.43
317	ABTB2	0	1.757
318	LY6D	0	2.274
319	MCM4	0	1.637
320	VEGFA	0	1.612
321	KIF13B	0	-1.582
322	ARSG	0	-1.759
323	PH-4	0	-1.652
324	GPT2	0	1.771
325	TSC22D3	0	-1.572
326	CHAF1B	0	1.574
327	MUC1	0	-2.052
328	PLK4	0	1.517
329	FLJ20273	0	-1.479
330	STK32B	0	-1.885
331	FANCI	0	1.551
332	PIB5PA	0	-1.82
333	CXXC5	0	-1.724
334	MICALCL	0	-2.036
335	MKI67	0	1.779
336	C10orf26	0	-1.389
337	SLC39A6	0	-2.516	DOWN
338	INPP4B	0	-2.086
339	KCNG1	0	1.787
340	UBE2T	0	1.668
341	SLC16A1	0	1.791
342	AMD1	0	1.578
343	C6orf66	0	1.486
344	SYT17	0	-2.305
345	PAK1IP1	0	1.429
346	POLR3G	0	1.545
347	RHOB	0	-1.648
348	WDR4	0	1.515
349	SMC4	0	1.482
350	CCKBR	0	2.041
351	ARL9	0	2.265
352	MTHFD1L	0	1.565
353	ACOT4	0	-1.758
354	CDCA2	0	1.659
355	NFE2L3	0	1.856
356	ERBB3	0	-1.527
357	POP1	0	1.583
358	ANKRD43	0	-2.872	DOWN
359	PDCD4	0	-1.591
360	FLJ40504	0	-1.815
361	C18orf24	0	1.605
362	MFAP4	0	-1.998
363	TP53INP1	0	-1.57
364	MAD2L1	0	1.69
365	LRRC48	0	-1.969
366	MYB	0	-2.093
367	RUNX1T1	0	-1.77
368	CHRNA5	0	2.145
369	KIAA1467	0	-2.064
370	LRG1	0	-2.814	DOWN
371	IQGAP2	0	-1.909
372	RGS22	0	-2.684	DOWN
373	USP6NL	0	1.527
374	CHEK2	0	1.476
375	ARL5B	0	1.506
376	ASPA	0	-1.74
377	CREB3L4	0	-1.73
378	POTE15	0	-2.892	DOWN
379	NCAPG2	0	1.49
380	GTPBP4	0	1.432
381	FLJ39822	0	-1.658
382	ZNF423	0	-1.67
383	LRP10	0	-1.385
384	KIAA1553	0	1.53
385	GFRA3	0	1.451
386	STH	0	-2.012
387	MEX3A	0	2.005
388	ODC1	0	1.645
389	AKR1CL2	0	1.783
390	DKC1	0	1.378
391	PNPLA4	0	-1.645
392	SLC25A33	0	1.492
393	RAPGEF3	0	-1.499
394	DNMT3B	0	1.717
395	BRCA2	0	1.626
396	ANKRA2	0	-1.448
397	SBSN	0	1.99
398	KRT18	0	-1.766
399	TAPT1	0	-1.486
400	PSME4	0	1.477
401	HMGB3	0	1.682
402	EGLN1	0	1.5
403	NEK10	0	-2.468
404	TMC4	0	-1.672
405	TMEM144	0	-1.653
406	PLIN	0	-2.1
407	PSRC1	0	1.495
408	LOC728378	0	-1.831
409	SRPK1	0	1.433
410	CKS1B	0	1.479
411	VGLL1	0	2.045
412	KIF1A	0	1.913
413	HMG4L	0	1.721
414	C16orf45	0	-1.987
415	CHORDC1	0	1.45
416	HDAC2	0	1.486
417	SPAG5	0	1.677
418	CHST4	0	1.855
419	RERG	0	-2.206
420	RAB27B	0	-1.828
421	TIA1	0	1.409
422	SKP2	0	1.519
423	ITGB5	0	-1.584
424	AHNAK	0	-1.492
425	RAD51AP1	0	1.633
426	ABCA8	0	-1.991
427	LRRC32	0	-1.413
428	SGOL1	0	1.6
429	ZNF286A	0	1.47
430	KIF4A	0	1.609
431	MMP23B	0	-1.643
432	RAD51	0	1.659
433	POLR2F	0	1.375
434	HGF	0	-1.474
435	MTBP	0	1.575
436	ALAD	0	-1.394
437	IGFALS	0	-2.208
438	SCN2B	0	-1.507
439	ATP11A	0	1.441
440	PRICKLE2	0	-1.691
441	BUB1B	0	1.633
442	C9orf116	0	-1.723
443	CHRD	0	-1.58
444	BAI2	0	-1.808
445	BIRC5	0	1.728
446	NAP1L3	0	-1.686
447	CDK2AP1	0	1.501
448	ABAT	0	-2.052
449	EZH2	0	1.441
450	HORMAD1	0	3.009	UP
451	CMYA5	0	-1.802
452	AADAT	0	1.472
453	ITPR1	0	-1.777
454	TNN	0	-2.194
455	LANCL3	0	1.576
456	LEMD1	0	2.797	UP
457	C1orf21	0	-1.549
458	HHAT	0	-1.653
459	ACE2	0	2.326
460	PODN	0	-1.46
461	SPC25	0	1.64
462	EGFR	0	2.07
463	C6orf115	0	1.595
464	EML4	0	1.441
465	HDAC11	0	-1.53
466	DDX18	0	1.287
467	RANBP1	0	1.41
468	TRMU	0	1.387
469	GJB3	0	1.595
470	FGD3	0	-1.848
471	KIAA1324	0	-1.998
472	PRDM13	0	2.617	UP
473	CSTB	0	1.468
474	ZBTB4	0	-1.401
475	NCAPD2	0	1.434
476	CDC2	0	1.605
477	NASP	0	1.38
478	APBB2	0	-1.554
479	CCL20	0	1.894
480	ZFHX4	0	-1.725
481	POLG	0	1.47
482	FAM60A	0	1.505
483	TSPAN31	0	-1.461
484	ROPN1	0	3.353	UP
485	REEP1	0	-2.252
486	CENPF	0	1.691
487	SEC14L2	0	-1.9
488	NTN4	0	-2.405
489	ADAT2	0	1.464
490	TMEM171	0	1.51
491	ETV4	0	1.605
492	CHAD	0	-1.735
493	CLEC3B	0	-1.598
494	HSD17B4	0	-1.52
495	ACTL8	0	2.371
496	CXXC6	0	1.536
497	BCL11A	0	2.539	UP
498	C1QTNF3	0	-1.938
499	SUMF1	0	-1.449
500	EYA3	0	1.438
501	LBR	0	1.537
502	SYT9	0	-1.593
503	YBX1	0	1.473
504	WDHD1	0	1.461
505	SOD2	0	1.623
506	ORAI3	0	-1.414
507	PRC1	0	1.597
508	ASPN	0	-1.913
509	C21orf58	0	1.376
510	MTIF2	0	1.296
511	FLJ20581	0	-1.56
512	VAV3	0	-1.993
513	ABLIM3	0	-1.781
514	MTHFD2	0	1.46
515	2021-09-08	0	-1.358
516	KIAA1370	0	-1.696
517	QSER1	0	1.433
518	SLC22A16	0	1.757
519	ASAH1	0	-1.64
520	TMSL8	0	2.455
521	LOC400451	0	-1.652
522	FAM120AOS	0	-1.429
523	LOC221091	0	-1.675
524	SLC22A5	0	-1.662
525	CASC5	0	1.568
526	ATP6V1E2	0	1.586
527	KLF2	0	-1.431
528	MGC72080	0	1.611
529	E2F7	0	1.541
530	GINS1	0	1.533
531	CASC1	0	-1.967
532	RTN4RL1	0	-1.704
533	AURKA	0	1.582
534	KIF11	0	1.444
535	VRK1	0	1.371
536	E2F8	0	1.617
537	CCDC96	0	-1.391
538	MEIS3	0	-1.517
539	TOX3	0	-2.401
540	TMEM157	0	-1.566
541	SDPR	0	-2.02
542	C2orf55	0	-1.454
543	AFF3	0	-1.798
544	SMC1B	0	2.211
545	SPARCL1	0	-1.407
546	OR7E24	0	1.461
547	P2RY5	0	-1.478
548	RASAL1	0	1.811
549	LAMB2	0	-1.452
550	SHCBP1	0	1.651
551	C21orf66	0	1.311
552	MCM6	0	1.433
553	ENPP5	0	-2.08
554	CCDC80	0	-1.653
555	CMBL	0	-1.897
556	C6orf150	0	1.582
557	RBMS3	0	-1.585
558	SLCO5A1	0	1.565
559	BBS4	0	-1.438
560	GART	0	1.344
561	CACNG1	0	-2.337
562	MYOHD1	0	1.401
563	ARNTL2	0	1.683
564	UQCRH	0	1.383
565	PDCD5	0	1.409
566	ADRB2	0	-1.696
567	GAS7	0	-1.453
568	COPZ2	0	-1.573
569	NUS1	0	1.437
570	GRP	0	-2.494
571	BNC2	0	-1.596
572	NUP155	0	1.374
573	E2F1	0	1.492
574	CCNYL1	0	1.517
575	KCTD6	0	-1.685
576	PHYHD1	0	-1.873
577	KALRN	0	1.474
578	CCDC90A	0	1.391
579	KLHDC2	0	-1.401
580	MAP7D2	0	1.604
581	BCL2	0	-2.016
582	PPP1R3C	0	-2.467
583	GABBR2	0	1.694
584	RRM2	0	1.703
585	KCNE4	0	-2.48
586	KCNK15	0	-1.694
587	GREB1	0	-1.96
588	ST6GALNAC6	0	-1.352
589	CACNA1D	0	-1.67
590	CAPN9	0	-2.153
591	C13orf27	0	1.483
592	CHAC2	0	1.558
593	RDH10	0	1.727
594	TBC1D7	0	1.366
595	HMGA1	0	1.38
596	STAC	0	1.838
597	RABEP1	0	-1.587
598	CYBRD1	0	-1.868
599	FZD4	0	-1.515
600	GLIPR1L2	0	-1.69
601	C4orf32	0	-1.736
602	NAV3	0	-1.924
603	DCPS	0	1.384
604	CTSG	0	-1.956
605	GMPS	0	1.411
606	ABCC11	0	-2.519	DOWN
607	S100A8	0	2.675	UP
608	MMEL1	0	-1.705
609	EXOC6	0	-1.482
610	ARFIP2	0	-1.417
611	ACY1L2	0	2.036
612	MYO10	0	1.566
613	TSPAN15	0	-1.605
614	FRZB	0	-1.57
615	PLCD4	0	-1.977
616	ZNF643	0	1.446
617	WISP2	0	-1.978
618	ATP11C	0	1.334
619	EN1	0	2.269
620	MOAP1	0	-1.465
621	IFT140	0	-1.453
622	POLD1	0	1.318
623	SEMA3G	0	-1.63
624	DNAJC12	0	-2.742	DOWN
625	C2orf32	0	-1.487
626	KCMF1	0	1.273
627	BBS1	0	-1.405
628	C8orf47	0	2.508	UP
629	RACGAP1	0	1.468
630	NPM2	0	1.602
631	NUDT12	0	-1.64
632	GRPR	0	-2.468
633	XPOT	0	1.349
634	LONRF2	0	-2.284
635	DSCR9	0	1.515
636	ECM2	0	-1.698
637	COCH	0	2.207
638	C11orf60	0	-1.427
639	DBF4	0	1.413
640	STRA8	0	1.938
641	RBM28	0	1.332
642	DDX39	0	1.402
643	SLC40A1	0	-2.053
644	CNTD1	0	-1.847
645	ZBTB16	0	-1.883
646	UBE2S	0	1.444
647	MAGEA4	0	2.154
648	2021-09-03	0	1.494
649	R3HDM1	0	1.331
650	hCG_40738	0	1.439
651	FUCA1	0	-1.443
652	LOC203547	0	1.314
653	NUSAP1	0	1.54
654	IGF2BP3	0	1.5
655	SFT2D2	0	1.483
656	RNF103	0	-1.361
657	PI3	0	1.805
658	TPI1	0	1.351
659	ABCA3	0	-1.526
660	TROAP	0	1.39
661	TAC1	0	-1.865
662	PHOSPHO2	0	-1.561
663	C12orf48	0	1.468
664	MAST4	0	-1.551
665	XPA	0	-1.376
666	LRRC56	0	-1.65
667	CCNE2	0	1.693
668	PJA2	0	-1.344
669	hCG_25371	0	1.376
670	SMPD1	0	-1.342
671	NKRF	0	1.299
672	ATOH7	0	1.363
673	PEX11G	0	-1.4
674	RUNDC1	0	-1.472
675	CDK8	0	1.335
676	INGX	0	1.425
677	KIF4B	0	1.388
678	SNRPA1	0	1.378
679	SCGB1D1	0	-2.211
680	PVRL2	0	-1.403
681	C5orf30	0	-1.677
682	GSTA5	0	1.914
683	PRKD3	0	1.494
684	F2R	0	-1.549
685	NY-SAR-48	0	1.341
686	HMGCL	0	-1.415
687	GPR19	0	1.551
688	SELENBP1	0	-1.531
689	RIOK1	0	1.36
690	CRIP1	0	-1.858
691	HIST1H1B	0	1.81
692	LYAR	0	1.321
693	MAN1C1	0	-1.667
694	BTBD3	0	1.422
695	RNASEH1	0	1.325
696	PRKY	0	1.616
697	ENO1	0	1.396
698	SLC6A14	0	2.271
699	FLJ23861	0	1.509
700	ROPN1B	0	3.142	UP
701	HMMR	0	1.452
702	WWP1	0	-1.669
703	SCN4B	0	-1.663
704	ZCCHC11	0	1.538
705	C5orf29	0	-1.692
706	PTGER3	0	-1.664
707	C16orf59	0	1.477
708	MAPK4	0	1.858
709	GSTM3	0	-2.132
710	SIRT3	0	-1.351
711	CSAD	0	-1.586
712	SPON1	0	-1.848
713	NUMA1	0	-1.412
714	CCDC99	0	1.336
715	SPAST	0	1.288
716	GNPDA2	0	-1.386
717	C19orf36	0	-1.476
718	RCCD1	0	1.367
719	JAM2	0	-1.552
720	HOXB2	0	-2.015
721	LTC4S	0	-1.367
722	INPP4A	0	1.287
723	BAIAP2L2	0	1.519
724	ANKRD25	0	-1.38
725	LCT	0	2.033
726	CDH11	0	-1.648
727	LUM	0	-1.691
728	MPP6	0	1.694
729	FAM79B	0	-2.515	DOWN
730	CRABP1	0	2.284
731	C14orf45	0	-1.574
732	TSPAN13	0	-1.659
733	TMEM123	0	1.482
734	LIN9	0	1.379
735	BTF3	0	-1.345
736	TEGT	0	-1.349
737	SNRPG	0	1.294
738	DOT1L	0	1.38
739	HELLS	0	1.425
740	LOC492311	0	-1.441
741	FCGRT	0	-1.458
742	TMEM105	0	1.589
743	CAPN13	0	-2.117
744	MAGEL2	0	-1.594
745	RGS20	0	1.588
746	SGOL2	0	1.424
747	AKAP12	0	-1.615
748	C1orf106	0	1.916
749	KIAA1804	0	1.618
750	COL6A3	0	-1.539
751	CKS2	0	1.495
752	DEPDC6	0	-1.709
753	NDN	0	-1.605
754	KIAA0232	0	-1.373
755	C6orf182	0	1.374
756	NR2F2	0	-1.638
757	WNT6	0	1.535
758	METRN	0	-1.837
759	C1orf168	0	-2.023
760	EHD2	0	-1.409
761	CPZ	0	-1.621
762	TBC1D2	0	-1.335
763	CASD1	0	-1.595
764	FLJ21062	0	-1.618
765	TMEM38A	0	1.425
766	MARCO	0	1.735
767	OLAH	0	1.588
768	RHBDF2	0	1.405
769	MYL5	0	-1.457
770	PLEKHK1	0	1.522
771	RAI2	0	-1.822
772	MMP28	0	-1.407
773	KLHDC7B	0	1.954
774	F7	0	-1.531
775	PLD4	0	-1.448
776	NIP7	0	1.34
777	C14orf100	0	-1.367
778	ATAD4	0	-1.697
779	PRKX	0	1.632
780	UGCG	0	-1.794
781	TRIM8	0	-1.316
782	RASEF	0	-1.848
783	DDC	0	2.206
784	GMNN	0	1.404
785	CDKN3	0	1.559
786	LOC641367	0	1.404
787	KIAA0040	0	-1.54
788	NCOA7	0	1.717
789	TIMP3	0	-1.554
790	F13A1	0	-1.542
791	SH2D2A	0	1.646
792	ULBP2	0	1.602
793	ATP6V0A2	0	1.302
794	ILF2	0	1.365
795	CRTAP	0	-1.312
796	C18orf1	0	-1.58
797	PAPSS1	0	1.446
798	TCOF1	0	1.284
799	PTPRB	0	-1.436
800	TBX19	0	1.413
801	ASTN2	0	-1.524
802	PLAT	0	-1.879
803	TCTN1	0	-1.408
804	CBS	0	1.542
805	C7	0	-1.933
806	MGC21874	0	-1.308
807	CNIH3	0	-1.492
808	LASS6	0	-1.502
809	CASP8AP2	0	1.342
810	PSMB2	0	1.319
811	MRFAP1L1	0	-1.333
812	HSPA12A	0	-1.79
813	GPR81	0	-1.62
814	NISCH	0	-1.331
815	TAF5	0	1.33
816	QDPR	0	-1.689
817	CCDC24	0	-1.409
818	COMP	0	-1.508
819	SMOC1	0	1.653
820	TGM1	0	1.701
821	C16orf57	0	1.317
822	C16orf30	0	-1.442
823	NR2C2	0	1.321
824	ME2	0	1.386
825	IGF2BP2	0	1.539
826	KPNA2	0	1.502
827	CTDSP1	0	-1.256
828	SPEF1	0	-1.449
829	BCAS4	0	-1.531
830	PREX1	0	-1.801
831	LDB2	0	-1.417
832	DAZAP2	0	-1.32
833	DMRT1	0	1.724
834	MED30	0	1.461
835	BTG3	0	1.651
836	MYO5C	0	-1.48
837	SLCO4A1	0	1.416
838	GSTA2	0	2.167
839	GALNAC4S-6ST	0	-1.534
840	COL1A1	0	-1.649
841	KCNK6	0	-1.477
842	GALNT14	0	2.187
843	IRS1	0	-1.601
844	ZIC1	0	1.942
845	ACOX2	0	-2.376
846	FGFBP1	0	2.179
847	NXNL2	0	-1.748
848	THSD1	0	-1.367
849	SMOX	0	1.358
850	ABCA6	0	-1.616
851	TSPAN7	0	-1.585
852	CALCB	0	1.932
853	PECI	0	-1.518
854	MMP1	0	2.521	UP
855	TMEM128	0	-1.329
856	NETO2	0	1.761
857	MAP2	0	1.534
858	TRIM43	0	1.874
859	FAM105B	0	1.279
860	KRTAP8-1	0	1.383
861	CEBPB	0	1.448
862	CIAO1	0	1.273
863	NMU	0	2.072
864	C20orf114	0	-2.182
865	SMC6	0	1.314
866	GNG11	0	-1.503
867	LOC338328	0	-1.35
868	C14orf44	0	-1.486
869	POSTN	0	-1.776
870	MUM1L1	0	-2.475
871	ARHGAP1	0	-1.271
872	MLZE	0	1.908
873	CHRM2	0	1.664
874	KLF11	0	1.326
875	SLC6A2	0	1.634
876	MCM2	0	1.407
877	SERPINB5	0	2.033
878	SLIT2	0	-1.523
879	SLC26A3	0	-1.654
880	HRASLS3	0	-1.809
881	SF3B3	0	1.298
882	PLCH1	0	1.738
883	TBX3	0	-1.871
884	CEACAM19	0	1.412
885	CXCL6	0	1.538
886	FBXO15	0	-1.845
887	FMO5	0	-1.976
888	TMEM9B	0	-1.343
889	SSH3	0	-1.444
890	NPNT	0	-1.812
891	WDR25	0	-1.314
892	PIR	0	1.609
893	PAX6	0	1.637
894	NARF	0	1.335
895	LOC126075	0	-1.388
896	DARC	0	-1.748
897	CHID1	0	-1.297
898	TYMS	0	1.643
899	CXCL12	0	-1.612
900	IVD	0	-1.514
901	CYP4B1	0	-2.603	DOWN
902	COL9A3	0	2.047
903	FAAH	0	-1.452
904	SGSH	0	-1.321
905	BYSL	0	1.334
906	PKP1	0	1.786
907	C13orf34	0	1.333
908	WWTR1	0	1.603
909	CSAG3A	0	1.986
910	RHOC	0	-1.306
911	FANCE	0	1.421
912	PFDN2	0	1.329
913	MXD4	0	-1.281
914	MTMR2	0	1.344
915	TRIM2	0	1.815
916	MCM8	0	1.351
917	MGC3771	0	-1.603
918	NCAM2	0	-2.105
919	LASS4	0	-1.527
920	CDC25B	0	1.463
921	HPN	0	-1.859
922	TCEAL1	0	-1.697
923	C1QL2	0	1.606
924	NEK11	0	-1.428
925	MSH2	0	1.365
926	SPATA4	0	-1.938
927	KIAA0141	0	-1.293
928	C18orf56	0	1.67
929	GALNTL2	0	-1.438
930	C1orf59	0	1.673
931	WDR62	0	1.356
932	ERGIC1	0	-1.357
933	HN1	0	1.48
934	HEXIM1	0	-1.418
935	SLC19A2	0	-1.63
936	C14orf79	0	-1.417
937	DDX11	0	1.302
938	GPR180	0	1.392
939	SPIN4	0	1.359
940	IDUA	0	-1.408
941	OCA2	0	2.072
942	MGC4294	0	-1.546
943	CST9	0	-2.088
944	CPEB3	0	-1.443
945	C10orf38	0	1.722
946	PIK3IP1	0	-1.373
947	GINS4	0	1.466
948	ACTBL1	0	-1.966
949	PNMA5	0	1.593
950	ACTL6A	0	1.29
951	CEACAM20	0	1.421
952	KNTC1	0	1.372
953	PNPLA7	0	-1.354
954	SLC1A6	0	1.561
955	INCENP	0	1.426
956	GPD1L	0	-1.528
957	TCF19	0	1.421
958	IGFBP6	0	-1.407
959	CDC25C	0	1.495
960	CXXC4	0	-1.85
961	CHIC1	0	-1.414
962	PFDN5	0	-1.264
963	AOC3	0	-1.509
964	CEBPG	0	1.302
965	EIF4EBP1	0	1.52
966	AEBP1	0	-1.534
967	POLS	0	1.314
968	LOC92270	0	-1.399
969	FER1L3	0	-1.41
970	APOD	0	-1.919
971	PDE7A	0	1.493
972	TSHZ3	0	-1.502
973	PARD6B	0	-1.841
974	TMEM46	0	-2.255
975	POPDC3	0	1.623
976	PHPT1	0	-1.313
977	RAB30	0	-1.715
978	PDCD2L	0	1.335
979	FAM110B	0	-1.609
980	SVEP1	0	-1.366
981	NOL1	0	1.331
982	C5orf34	0	1.388
983	PDGFRL	0	-1.51
984	LYNX1	0	1.398
985	XPO5	0	1.318
986	SLC16A6	0	-2.048
987	HMCN1	0	-1.509
988	TTC22	0	1.332
989	PCSK5	0	-1.524
990	MSH6	0	1.315
991	UPF2	0	1.333
992	CIRH1A	0	1.314
993	ZFPM2	0	-1.485
994	ACTR3B	0	1.388
995	ECEL1	0	1.58
996	NDRG1	0	1.628
997	PLSCR4	0	-1.469
998	HMGCS2	0	-1.749
999	NBEA	0	-1.709
1000	CELSR1	0	-1.454
1001	C3orf58	0	1.545
1002	STK38L	0	1.45
1003	SPARC	0	-1.492
1004	TNFRSF21	0	1.575
1005	C13orf23	0	1.322
1006	CCNB1	0	1.464
1007	FLRT2	0	-1.54
1008	TMC5	0	-1.94
1009	HNMT	0	-1.408
1010	RAP2A	0	1.382
1011	HSPA14	0	1.336
1012	P2RX4	0	-1.381
1013	PEBP4	0	-1.714
1014	TNFRSF25	0	1.602
1015	NPM3	0	1.381
1016	TRIM63	0	-1.625
1017	LRRC51	0	-1.429
1018	ZEB1	0	-1.559
1019	TTL	0	1.315
1020	TMBIM4	0	-1.333
1021	PPM1J	0	-1.62
1022	RPH3AL	0	-1.552
1023	DNAH11	0	1.642
1024	RNGTT	0	1.286
1025	PIGH	0	-1.359
1026	XRCC2	0	1.36
1027	KLK6	0	2.204
1028	C1orf102	0	-1.428
1029	CPSF3	0	1.252
1030	ATXN7L2	0	1.241
1031	GCNT2	0	1.779
1032	KLRG2	0	1.878
1033	DKK3	0	-1.499
1034	LAD1	0	1.698
1035	CCNJ	0	1.445
1036	CREBL2	0	-1.308
1037	MSX2	0	-1.702
1038	UNQ501	0	-1.438
1039	NUDT16L1	0	-1.31
1040	RIPK2	0	1.364
1041	BNIPL	0	-1.832
1042	APBA2	0	1.489
1043	RPS23	0	-1.417
1044	MCM5	0	1.339
1045	ARHGAP20	0	-1.387
1046	TRIM3	0	-1.464
1047	ADM	0	1.738
1048	CHAF1A	0	1.313
1049	HDC	0	-1.846
1050	PWP2	0	1.266
1051	CPEB2	0	-1.433
1052	DNAH7	0	-1.562
1053	KLHL7	0	1.359
1054	TP53AP1	0	-1.475
1055	LRP2	0	-1.965
1056	RMND5B	0	-1.295
1057	TFDP1	0	1.356
1058	FYCO1	0	-1.346
1059	ZFP2	0	-1.528
1060	LIN54	0	1.289
1061	EBF1	0	-1.549
1062	TMEM115	0	-1.253
1063	LSDP5	0	-1.587
1064	LTV1	0	1.285
1065	LMO4	0	1.769
1066	MTHFR	0	-1.417
1067	CTSF	0	-1.46
1068	KIAA1377	0	-1.706
1069	RQCD1	0	1.315
1070	NME3	0	-1.415
1071	TNIP3	0	1.636
1072	PTCHD1	0	2.197
1073	P4HA3	0	-1.481
1074	CILP2	0	-1.358
1075	FABP4	0	-1.996
1076	ADH1B	0	-1.845
1077	ZNF484	0	-1.328
1078	TOPBP1	0	1.279
1079	NRTN	0	1.69
1080	CBFB	0	1.333
1081	GPR146	0	-1.369
1082	OGFRL1	0	1.57
1083	FOXD1	0	1.584
1084	FAM83B	0	1.864
1085	KHSRP	0	1.266
1086	MCM3	0	1.317
1087	LRBA	0	-1.394
1088	KCNN4	0	1.809
1089	SHC4	0	2.114
1090	FAM58A	0	1.287
1091	TAF4B	0	1.418
1092	ADC	0	-1.272
1093	HTRA3	0	-1.519
1094	CLCN4	0	1.539
1095	RAMP2	0	-1.446
1096	EPHB6	0	1.469
1097	SH3BP4	0	-1.439
1098	GPD1	0	-1.734
1099	FLJ20489	0	-1.279
1100	ANKRD42	0	-1.367
1101	C17orf39	0	1.328
1102	BCL2A1	0	1.637
1103	CENPJ	0	1.303
1104	BRAF	0	1.369
1105	IL20RB	0	1.512
1106	NDRG4	0	1.613
1107	GPRASP1	0	-1.495
1108	EGR3	0	-1.923
1109	RPP40	0	1.344
1110	SURF1	0	-1.317
1111	HRK	0	1.538
1112	C1orf96	0	1.345
1113	LASS2	0	-1.387
1114	FAM63A	0	-1.387
1115	GALNT10	0	-1.371
1116	TMEM66	0	-1.455
1117	NP	0	1.341
1118	MSI1	0	1.261
1119	NUDT16	0	-1.277
1120	DCLRE1C	0	1.289
1121	CIDEA	0	-1.934
1122	MCCC2	0	-1.535
1123	UCHL1	0	1.617
1124	IL20	0	-2.122
1125	FBN1	0	-1.473
1126	STOX2	0	1.685
1127	CCDC67	0	1.454
1128	GAS2L3	0	1.342
1129	ADH1C	0	-2.008
1130	ARL14	0	1.625
1131	FAM29A	0	1.304
1132	NAT2	0	-1.918
1133	DNAH5	0	-1.531
1134	KIAA1909	0	1.626
1135	TFCP2L1	0	1.914
1136	C21orf45	0	1.308
1137	BAG1	0	-1.454
1138	STX18	0	-1.257
1139	CFB	0	-2.2
1140	TMEFF1	0	1.497
1141	LILRA2	0	-1.354
1142	AQP9	0	1.902
1143	GABPB2	0	1.293
1144	HPRT1	0	1.328
1145	MCCC1	0	1.378
1146	CHD7	0	1.544
1147	PGDS	0	-1.49
1148	RAB6B	0	1.467
1149	CCDC98	0	-1.33
1150	CIB2	0	1.494
1151	C9orf98	0	-1.547
1152	N4BP3	0	-1.407
1153	BHLHB2	0	-1.4
1154	SHC2	0	-1.557
1155	MTUS1	0	-1.432
1156	RGMA	0	1.568
1157	CD63	0	-1.274
1158	ADH1A	0	-1.77
1159	PDZK1	0	-2.724	DOWN
1160	SERPINF1	0	-1.54
1161	CCT6A	0	1.313
1162	IPO11	0	-1.278
1163	OLFML1	0	-1.253
1164	TJP3	0	-1.355
1165	ANG	0	-1.529
1166	EDNRA	0	-1.49
1167	MRS2L	0	1.298
1168	IL23A	0	1.572
1169	WNK3	0	1.518
1170	ELF5	0	2.288
1171	KRT81	0	1.592
1172	KRT6C	0	2.107
1173	GINS3	0	1.346
1174	TBPL1	0	1.316
1175	IGF2	0	-1.425
1176	TRIM15	0	1.354
1177	IMPA2	0	1.601
1178	USP47	0	-1.321
1179	C12orf11	0	1.394
1180	KRT6A	0	2.188
1181	RET	0	-2.151
1182	RMND5A	0	1.285
1183	MST150	0	-1.426
1184	KRT222P	0	-1.873
1185	B4GALNT1	0	1.428
1186	TEX10	0	1.29
1187	ADIPOQ	0	-1.872
1188	RBM38	0	1.375
1189	RIPK4	0	1.59
1190	C5orf3	0	-1.288
1191	EP400NL	0	1.337
1192	OPRK1	0	1.641
1193	EPHX2	0	-1.654
1194	C1orf121	0	1.327
1195	TLE3	0	-1.292
1196	AGTR1	0	-2.403
1197	ZFYVE21	0	-1.301
1198	MDC1	0	1.285
1199	AXL	0	-1.39
1200	C8orf46	0	1.765
1201	C9orf7	0	-1.276
1202	PPARA	0	1.334
1203	TTC13	0	1.356
1204	PUS7	0	1.321
1205	CREB3L2	0	1.404
1206	SCEL	0	1.715
1207	TTC7A	0	1.358
1208	ADCY5	0	-1.617
1209	FBXO36	0	-1.476
1210	SEC16A	0	-1.324
1211	AUH	0	-1.323
1212	PIP	0	-1.957
1213	KIAA1524	0	1.364
1214	SLC36A4	0	1.467
1215	GSTP1	0	1.733
1216	ACACB	0	-1.532
1217	CLN5	0	-1.356
1218	MSL3L1	0	1.29
1219	SOCS2	0	-1.727
1220	CENPM	0	1.41
1221	TCF4	0	-1.387
1222	FEN1	0	1.369
1223	PAQR3	0	1.367
1224	LIPE	0	-1.7
1225	KIAA1881	0	-1.754
1226	COL4A3BP	0	-1.335
1227	ASF1B	0	1.364
1228	DNER	0	1.69
1229	RARRES1	0	1.938
1230	CDC6	0	1.619
1231	PTHR1	0	-1.407
1232	NANOGP1	0	1.605
1233	ARHGAP21	0	1.35
1234	RAMP3	0	-1.603
1235	SREBF1	0	-1.506
1236	TEK	0	-1.349
1237	COL1A2	0	-1.563
1238	USP1	0	1.377
1239	BOP1	0	1.439
1240	FST	0	-1.518
1241	LRRC50	0	-1.584
1242	IL1F5	0	1.381
1243	CYP21A2	0	-1.643
1244	DOCK7	0	1.31
1245	GLT8D2	0	-1.552
1246	UPP1	0	1.384
1247	AKR7A3	0	-1.58
1248	BCL2L12	0	1.346
1249	STS-1	0	1.406
1250	CST2	0	-1.482
1251	TPCN1	0	-1.298
1252	CLCN5	0	1.45
1253	C3orf26	0	1.315
1254	DIXDC1	0	-1.226
1255	CD46	0	-1.335
1256	PCNA	0	1.355
1257	C14orf37	0	-1.46
1258	NEK2	0	1.545
1259	FREQ	0	1.366
1260	VIPR1	0	-1.418
1261	PIGQ	0	-1.31
1262	INDO	0	2.115
1263	GOLGB1	0	-1.277
1264	DOK1	0	-1.392
1265	FSCN1	0	1.418
1266	ATAD3B	0	1.291
1267	COMMD2	0	1.3
1268	CYB561D2	0	-1.378
1269	ETNK2	0	-1.589
1270	GJB6	0	1.508
1271	TIPIN	0	1.319
1272	RACGAP1P	0	1.493
1273	MRPL47	0	1.252
1274	LTBP2	0	-1.366
1275	CAMLG	0	-1.269
1276	HSPD1	0	1.285
1277	KIAA1737	0	-1.303
1278	H2AFZ	0	1.313
1279	TNFRSF13C	0	1.364
1280	ADCY9	0	-1.417
1281	RB1	0	-1.322
1282	ALCAM	0	-1.574
1283	LAMP3	0	1.975
1284	KCNS1	0	1.546
1285	ADORA2B	0	1.571
1286	ULK4	0	-1.402
1287	PCP2	0	-1.488
1288	KPNA4	0	1.265
1289	MGC16291	0	1.599
1290	CTTNBP2	0	-1.725
1291	CSRP2	0	1.653
1292	SDSL	0	-1.373
1293	C7orf13	0	1.647
1294	RAB26	0	-1.538
1295	NEFL	0	-1.512
1296	SIL1	0	-1.33
1297	C12orf30	0	1.269
1298	FUT3	0	2.03
1299	ALX3	0	1.31
1300	GALNT7	0	-1.6
1301	BCAM	0	-1.271
1302	POU4F1	0	1.699
1303	C9orf68	0	-1.616
1304	C20orf39	0	-1.822
1305	CCK	0	1.791
1306	SCCPDH	0	-1.548
1307	FLJ25006	0	1.476
1308	PF4V1	0	1.402
1309	CST9L	0	-2.536	DOWN
1310	PCDH8	0	1.913
1311	BCL2L10	0	1.521
1312	ABCC13	0	-1.846
1313	MKRN3	0	1.532
1314	RCC2	0	1.264
1315	KRT75	0	1.611
1316	CDH3	0	1.892
1317	C9orf100	0	1.282
1318	LYG1	0	1.431
1319	PRSS33	0	1.48
1320	ITGB8	0	1.503
1321	ZWINT	0	1.371
1322	FAM62C	0	1.541
1323	SEMA5A	0	-1.475
1324	NOL9	0	1.272
1325	ZFYVE16	0	-1.273
1326	FAH	0	-1.413
1327	MRPL2	0	1.271
1328	RSPH1	0	-1.591
1329	C9orf103	0	-1.366
1330	SLC24A1	0	-1.306
1331	FRY	0	-1.507
1332	CST3	0	-1.446
1333	CYP39A1	0	1.836
1334	COX4NB	0	1.28
1335	RARRES3	0	-1.476
1336	RNF182	0	1.936
1337	GMPR2	0	-1.29
1338	CTSK	0	-1.431
1339	NUP205	0	1.294
1340	SNAI1	0	1.453
1341	SLC7A1	0	1.324
1342	OR8B8	0	1.239
1343	KCNK12	0	1.379
1344	DGKG	0	1.434
1345	LOC153222	0	-1.408
1346	C1orf61	0	1.413
1347	MYLIP	0	-1.377
1348	TRMT6	0	1.277
1349	MOSC2	0	-1.511
1350	DHRS7	0	-1.363
1351	INTS8	0	1.317
1352	TIMP4	0	-1.872
1353	DNMBP	0	-1.494
1354	GGH	0	1.73
1355	NUP93	0	1.262
1356	S100A2	0	1.996
1357	ERRFI1	0	1.42
1358	PLEKHF2	0	-1.486
1359	SYNCRIP	0	1.259
1360	COMMD10	0	-1.349
1361	MGC50559	0	-1.334
1362	C1orf187	0	1.282
1363	EPS8L1	0	-1.445
1364	C9orf30	0	1.319
1365	SLC25A13	0	1.307
1366	TRPM4	0	-1.406
1367	CIT	0	1.403
1368	NUDT1	0	1.272
1369	ERG	0	-1.255
1370	RAX	0	1.361
1371	CPA4	0	1.48
1372	TIGD2	0	1.376
1373	SPEF2	0	-1.511
1374	OTX1	0	1.426
1375	CSTF2	0	1.232
1376	SLC39A11	0	-1.425
1377	COL27A1	0	1.392
1378	C1orf112	0	1.335
1379	SEPP1	0	-1.468
1380	BRIP1	0	1.481
1381	TMEM39B	0	1.234
1382	RBPMS	0	-1.382
1383	PDE2A	0	-1.381
1384	NPAS1	0	-1.407
1385	FAM19A4	0	1.632
1386	CD2BP2	0	-1.298
1387	ROGDI	0	-1.355
1388	ARHGDIB	0	-1.45
1389	TGFA	0	1.601
1390	APPBP1	0	1.306
1391	CPE	0	-1.553
1392	TMEM62	0	-1.305
1393	C11orf52	0	-1.416
1394	CCND1	0	-1.717
1395	DHRS12	0	-1.336
1396	LMNB2	0	1.313
1397	FMOD	0	-1.42
1398	LOC402573	0	1.306
1399	CHCHD5	0	-1.302
1400	MRFAP1	0	-1.296
1401	FLJ45557	0	-2.374
1402	LHFP	0	-1.379
1403	ANGPTL1	0	-1.527
1404	COG2	0	-1.293
1405	BAZ1A	0	1.273
1406	SLAMF9	0	-1.361
1407	SENP5	0	1.297
1408	DDO	0	-1.582
1409	RPP38	0	1.233
1410	LOC144097	0	1.234
1411	C17orf53	0	1.31
1412	NME5	0	-2.03
1413	SYTL2	0	-1.66
1414	RAB31	0	-1.571
1415	OCEL1	0	-1.365
1416	DCLK1	0	-1.621
1417	DDEF2	0	1.321
1418	PBK	0	1.591
1419	GPRC5C	0	-1.656
1420	EMCN	0	-1.419
1421	SULF2	0	-1.6
1422	SALL2	0	-1.562
1423	CBR1	0	1.542
1424	LUZP2	0	-1.794
1425	ARL15	0	-1.331
1426	LSM2	0	1.249
1427	C20orf23	0	-1.453
1428	FAAH2	0	-1.465
1429	C3orf18	0	-1.484
1430	MZF1	0	-1.333
1431	RNF168	0	1.254
1432	SRP14	0	-1.264
1433	MARS2	0	1.29
1434	KIAA0247	0	-1.236
1435	FLJ22795	0	1.417
1436	KIRREL2	0	1.508
1437	CCNDBP1	0	-1.341
1438	FBXL7	0	-1.386
1439	C1orf79	0	1.387
1440	BID	0	1.348
1441	CDKN2A	0	1.748
1442	TRIT1	0	1.283
1443	EFEMP2	0	-1.383
1444	15E1.2	0	1.307
1445	TMEM26	0	-1.904
1446	TMEM178	0	-1.441
1447	PAICS	0	1.269
1448	MRPS17	0	1.341
1449	CSF2	0	1.418
1450	SLC6A11	0	1.385
1451	DLX6	0	1.612
1452	BMX	0	-1.57
1453	PRRG2	0	-1.373
1454	ZNF671	0	-1.564
1455	WDR32	0	-1.417
1456	CCNH	0	-1.288
1457	ATP5G2	0	-1.229
1458	RASGEF1C	0	1.377
1459	TCTN2	0	-1.345
1460	TRPV6	0	1.705
1461	BAIAP3	0	-1.676
1462	GSC	0	-1.677
1463	PHF6	0	1.328
1464	TCEAL3	0	-1.483
1465	TK1	0	1.469
1466	TACC3	0	1.395
1467	NFATC4	0	-1.307
1468	SLC25A19	0	1.304
1469	LOC145814	0	1.341
1470	ENPP1	0	-1.617
1471	TPO	0	-1.605
1472	CBX5	0	1.327
1473	FAP	0	-1.532
1474	CDC2L6	0	1.338
1475	WDR12	0	1.257
1476	TMEM170	0	1.297
1477	NUP50	0	1.222
1478	NOVA1	0	-1.728
1479	RASGEF1B	0	1.322
1480	NR2E3	0	-1.473
1481	MS4A8B	0	-1.818
1482	GPR161	0	1.448
1483	RNF145	0	1.481
1484	C10orf82	0	-2.559	DOWN
1485	THRSP	0	-1.888
1486	SLC16A10	0	1.428
1487	SLC2A1	0	1.407
1488	EDG2	0	-1.484
1489	F10	0	-1.311
1490	C6	0	-1.761
1491	PPAP2A	0	-1.352
1492	DPP7	0	-1.303
1493	CKAP2L	0	1.56
1494	KBTBD3	0	-1.396
1495	FABP7	0	2.62	UP
1496	CRHBP	0	-1.401
1497	PRPF3	0	1.308
1498	KATNA1	0	1.279
1499	PAPD1	0	1.243
1500	RLF	0	1.271
1501	FANCL	0	1.327
1502	FBXL10	0	1.302
1503	RLBP1	0	1.67
1504	DACT3	0	-1.362
1505	RHOJ	0	-1.374
1506	C9orf64	0	-1.352
1507	TOM1L2	0	-1.279
1508	PDGFRB	0	-1.274
1509	GPC1	0	-1.349
1510	UGDH	0	-1.533
1511	ZNF175	0	-1.42
1512	NCAPD3	0	1.278
1513	TMEM48	0	1.345
1514	TTLL11	0	-1.265
1515	SH3GL3	0	1.687
1516	WDR5	0	1.316
1517	ELOVL5	0	-1.488
1518	GRK4	0	-1.396
1519	MDGA1	0	-1.366
1520	ECT2	0	1.377
1521	IL2RA	0	1.487
1522	RNASEH2A	0	1.283
1523	FBXW4	0	-1.316
1524	NEGR1	0	-1.359
1525	PELI1	0	1.398
1526	KLHDC6	0	1.51
1527	NEDD4	0	-1.29
1528	CTSO	0	-1.429
1529	BRUNOL4	0	1.383
1530	PRSS23	0	-1.631
1531	ZNF91	0	-1.563
1532	GLT8D1	0	-1.257
1533	TRMT11	0	1.29
1534	TOP2A	0	1.533
1535	WDR67	0	1.385
1536	TP53BP2	0	1.394
1537	UBE2J1	0	1.291
1538	NT5DC2	0	1.433
1539	B3GNT4	0	1.45
1540	FAM100B	0	1.286
1541	FAM70A	0	-1.462
1542	MRPL11	0	1.261
1543	COQ4	0	-1.274
1544	COL8A2	0	-1.535
1545	DLC1	0	-1.362
1546	MVP	0	-1.334
1547	IFNAR2	0	1.3
1548	FEZ1	0	-1.339
1549	APOF	0	-1.71
1550	UBXD1	0	-1.216
1551	C6orf57	0	1.297
1552	LRRFIP1	0	-1.204
1553	PADI2	0	1.531
1554	FLJ39653	0	-1.362
1555	PGM5	0	-1.273
1556	HIGD1B	0	-1.384
1557	WBP1	0	-1.265
1558	TNMD	0	-1.749
1559	SERPINB6	0	-1.316
1560	ERCC6	0	1.27
1561	PTPN2	0	1.282
1562	C5orf15	0	-1.259
1563	NMB	0	1.524
1564	ANAPC1	0	1.207
1565	CDCA4	0	1.291
1566	MN1	0	-1.356
1567	RSRC1	0	1.241
1568	PSMAL	0	1.573
1569	TCEAL6	0	-1.471
1570	MRAP	0	-1.659
1571	ABCA9	0	-1.475
1572	PSPH	0	1.314
1573	PHF19	0	1.283
1574	LOC100049076	0	-1.579
1575	C20orf42	0	1.664
1576	KIF5B	0	1.249
1577	FLJ36208	0	-1.569
1578	MXRA8	0	-1.475
1579	KHDRBS3	0	1.544
1580	STC2	0	-2.097
1581	KIAA0423	0	-1.344
1582	PCSK4	0	-1.42
1583	CCDC40	0	-1.498
1584	C10orf79	0	-1.458
1585	PRPF38A	0	1.227
1586	SLC4A8	0	-1.559
1587	PDK4	0	-1.765
1588	PGLYRP2	0	-1.864
1589	SUPV3L1	0	1.243
1590	GALNT5	0	-1.618
1591	TIGD1	0	1.248
1592	LOC388152	0	1.435
1593	C6orf211	0	-1.727
1594	FAM102A	0	-1.304
1595	LIPA	0	-1.326
1596	ZNF597	0	-1.418
1597	CPXM1	0	-1.485
1598	SMG5	0	1.272
1599	TCP1	0	1.282
1600	GAS6	0	-1.424
1601	B3GNT8	0	-1.339
1602	DUSP4	0	-1.688
1603	SGCD	0	-1.46
1604	ZNF540	0	-1.449
1605	LOC130576	0	-1.924
1606	ST20	0	1.331
1607	PVR	0	1.325
1608	SAE2	0	1.264
1609	SLC29A3	0	-1.269
1610	C14orf145	0	1.267
1611	SERPINA5	0	-2.098
1612	PTPLAD1	0	-1.328
1613	RBKS	0	-1.357
1614	PHF15	0	-1.325
1615	BTRC	0	-1.33
1616	C6orf1	0	-1.277
1617	RRAGD	0	1.481
1618	SFXN2	0	-1.4
1619	CDC123	0	1.28
1620	PRRT3	0	-1.453
1621	AKAP8	0	1.25
1622	C19orf51	0	-1.489
1623	DDX26B	0	1.422
1624	NAP1L2	0	-1.839
1625	FXYD1	0	-1.417
1626	TMEM121	0	-1.502
1627	ANKRD21	0	-1.649
1628	PNPLA2	0	-1.317
1629	KIF1B	0	1.297
1630	TTC18	0	-1.65
1631	IL32	0	1.391
1632	NAB1	0	1.338
1633	AZGP1	0	-1.544
1634	ZNF532	0	1.333
1635	MS4A7	0	-1.343
1636	RTN2	0	-1.428
1637	ROPN1L	0	-1.761
1638	RRP1	0	1.242
1639	SLC4A11	0	1.455
1640	ARHGAP6	0	-1.306
1641	GHR	0	-1.635
1642	ETV6	0	1.306
1643	SHOC2	0	-1.289
1644	TTF2	0	1.287
1645	TUBA4A	0	1.299
1646	LRRC46	0	-1.485
1647	MSLN	0	1.811
1648	GTPBP8	0	1.261
1649	C1QTNF4	0	-1.35
1650	KRT37	0	-2.01
1651	C1GALT1	0	1.483
1652	RASD2	0	1.347
1653	NRIP1	0	-1.493
1654	ST18	0	1.264
1655	CSAG1	0	1.577
1656	SMCR7	0	-1.267
1657	C17orf28	0	-1.392
1658	TUBB3	0	1.361
1659	PROM1	0	2.615	UP
1660	CXCL13	0	2.153
1661	LZTFL1	0	-1.31
1662	DOK7	0	-1.736
1663	IL1F9	0	1.311
1664	MOCS2	0	-1.325
1665	PHLDA3	0	-1.419
1666	MPV17L	0	-1.579
1667	HSPA12B	0	-1.263
1668	CORO2B	0	-1.26
1669	HRASLS	0	2.088
1670	RAD54B	0	1.34
1671	MFSD5	0	-1.214
1672	MAB21L1	0	-1.418
1673	H2AFX	0	1.281
1674	SLURP1	0	1.404
1675	CYP26A1	0	-1.814
1676	WDR19	0	-1.273
1677	TOMM40	0	1.23
1678	CALU	0	1.326
1679	ZNF434	0	-1.29
1680	SHMT2	0	1.29
1681	EAPP	0	-1.253
1682	LSM6	0	1.243
1683	CORO1C	0	1.302
1684	C4orf38	0	-1.332
1685	C16orf80	0	1.253
1686	THPO	0	-1.473
1687	XPC	0	-1.261
1688	RAD50	0	-1.279
1689	ZNF564	0	-1.266
1690	FAM19A3	0	1.644
1691	C1orf170	0	-1.484
1692	EBF4	0	-1.394
1693	GLTSCR2	0	-1.283
1694	ABCG2	0	-1.38
1695	CAMK2N1	0	-1.481
1696	ARG2	0	1.441
1697	RARA	0	-1.307
1698	BOLA3	0	1.258
1699	GOPC	0	1.235
1700	CRIPT	0	1.264
1701	KIAA1244	0	-1.485
1702	PTDSS1	0	1.3
1703	SKP1A	0	-1.275
1704	GPR1	0	-1.427
1705	ALDH6A1	0	-1.364
1706	GSTA3	0	1.787
1707	LIMD2	0	1.319
1708	MAGEA3	0	1.658
1709	CKAP2	0	1.321
1710	IQGAP3	0	1.388
1711	CREB3L1	0	-1.374
1712	RPE	0	1.235
1713	SMA4	0	-1.689
1714	IGFBP7	0	-1.363
1715	SGCG	0	-1.635
1716	ADD1	0	-1.216
1717	WDR77	0	1.23
1718	ANKRD45	0	1.429
1719	FLJ10357	0	-1.229
1720	MMRN1	0	-1.552
1721	DGUOK	0	1.241
1722	TBC1D13	0	-1.265
1723	RIMS4	0	-1.625
1724	SHROOM1	0	-1.716
1725	PTPRN2	0	-1.718
1726	KLF5	0	1.68
1727	GPR34	0	-1.577
1728	ZDHHC20	0	1.291
1729	CHST8	0	-2.024
1730	SLC39A9	0	-1.271
1731	WDSOF1	0	1.338
1732	BMP4	0	-1.625
1733	ST8SIA1	0	1.714
1734	FIGNL1	0	1.284
1735	PSIP1	0	1.361
1736	SPINK4	0	-1.914
1737	PITPNM2	0	1.265
1738	RUNX1	0	-1.472
1739	ERBB2IP	0	-1.213
1740	CASK	0	1.327
1741	NHSL1	0	1.44
1742	ZNF670	0	1.346
1743	SR140	0	1.205
1744	GATAD2A	0	1.273
1745	POLI	0	-1.322
1746	NUDT18	0	-1.327
1747	SNAPC2	0	-1.26
1748	CAMKV	0	1.338
1749	SLPI	0	2.113
1750	EPB41L5	0	-1.306
1751	VLDLR	0	1.533
1752	PCDH1	0	-1.261
1753	UHRF1	0	1.386
1754	CLDN5	0	-1.261
1755	PLEKHA6	0	-1.383
1756	SMC2	0	1.346
1757	KIAA1908	0	-1.338
1758	STEAP2	0	-1.627
1759	CRYL1	0	-1.34
1760	C6orf15	0	1.54
1761	HSPA4L	0	1.62
1762	SCAMP1	0	-1.291
1763	NEK9	0	-1.302
1764	CUL2	0	1.237
1765	SERTAD3	0	-1.318
1766	KIF5C	0	-1.344
1767	C19orf59	0	1.505
1768	MRPL15	0	1.323
1769	TMEM65	0	1.463
1770	COL16A1	0	-1.418
1771	TNNT3	0	-1.416
1772	C19orf2	0	1.29
1773	DCDC5	0	-1.513
1774	ZNF259	0	1.233
1775	TMPRSS6	0	-1.442
1776	YES1	0	1.3
1777	HCRP1	0	-1.467
1778	PCSK6	0	-1.652
1779	ABCG1	0	-1.41
1780	SLC7A13	0	-1.616
1781	OTOA	0	-1.23
1782	AP3B1	0	-1.2
1783	LRRC15	0	-1.509
1784	CEACAM6	0	-2.91	DOWN
1785	APBB1	0	-1.292
1786	PGLYRP4	0	1.429
1787	ITM2B	0	-1.274
1788	YIPF1	0	-1.264
1789	KLHDC9	0	-1.646
1790	RHBDF1	0	-1.263
1791	NOP5/NOP58	0	1.268
1792	NT5C2	0	1.302
1793	TIPARP	0	-1.358
1794	SEMA3B	0	-1.579
1795	PRKAG3	0	1.586
1796	PCDH19	0	-1.36
1797	ATP6AP1	0	-1.279
1798	MCTP2	0	1.474
1799	ARD1B	0	1.236
1800	RPS7	0	1.267
1801	CGRRF1	0	-1.269
1802	ECE2	0	1.24
1803	THBD	0	-1.452
1804	CDKAL1	0	1.314
1805	GLI3	0	-1.559
1806	CFHR3	0	-1.479
1807	ATRIP	0	-1.289
1808	CENPL	0	1.32
1809	FZD6	0	1.555
1810	TMEM119	0	-1.324
1811	PPAPDC3	0	-1.363
1812	PHF7	0	-1.396
1813	DOK6	0	-1.435
1814	CHRNA6	0	-1.371
1815	RTN4R	0	1.346
1816	THBS1	0	-1.365
1817	CENPT	0	1.23
1818	PTPRM	0	-1.318
1819	RAP2B	0	1.265
1820	C14orf132	0	-1.687
1821	TREM2	0	-1.256
1822	DHTKD1	0	1.306
1823	MPHOSPH10	0	1.205
1824	BTNL9	0	-1.299
1825	DYNC2H1	0	-1.348
1826	UBXD4	0	1.273
1827	ZMIZ2	0	1.235
1828	SSTR2	0	-1.494
1829	RECQL4	0	1.398
1830	FHL1	0	-1.518
1831	PI16	0	-1.865
1832	SERHL	0	-1.57
1833	LRFN2	0	-1.618
1834	MARVELD2	0	-1.337
1835	KIAA0825	0	-1.281
1836	AOF1	0	1.279
1837	GPRC5A	0	-1.593
1838	METTL4	0	1.277
1839	HIC1	0	-1.263
1840	ADAMTS18	0	-1.562
1841	BMS1	0	1.205
1842	RPRML	0	1.689
1843	COL5A1	0	-1.455
1844	ISLR2	0	-1.327
1845	COL23A1	0	1.365
1846	MTL5	0	-1.455
1847	SYTL4	0	-1.557
1848	PDZRN4	0	-1.493
1849	CCL15	0	-1.322
1850	SF3B14	0	1.226
1851	OSBPL3	0	1.405
1852	EFCAB6	0	-1.475
1853	tcag7.1015	0	1.234
1854	IQUB	0	-1.461
1855	UBE2E3	0	1.501
1856	SNRPD1	0	1.247
1857	RIPK3	0	-1.418
1858	MUTYH	0	1.222
1859	SIN3B	0	1.254
1860	ZYG11A	0	1.599
1861	TARS	0	1.246
1862	TCEAL4	0	-1.485
1863	TBC1D9B	0	-1.219
1864	SPG11	0	-1.225
1865	C1orf67	0	1.332
1866	TUBGCP3	0	1.259
1867	IQCH	0	-1.394
1868	PDHB	0	-1.262
1869	C1orf27	0	-1.271
1870	LAG3	0	1.632
1871	MGC24103	0	-1.469
1872	APOO	0	1.306
1873	SLC9A3R1	0	-1.487
1874	DNAJC17	0	-1.262
1875	DAZAP1	0	1.197
1876	SMEK2	0	1.211
1877	HTR3A	0	1.281
1878	PER2	0	-1.282
1879	SELP	0	-1.69
1880	TNF	0	1.384
1881	PEX11A	0	-1.428
1882	TBX15	0	-1.305
1883	FANCD2	0	1.285
1884	C9orf40	0	1.33
1885	ZBTB7A	0	-1.272
1886	SLIT3	0	-1.275
1887	UGCGL1	0	1.289
1888	NUAK1	0	-1.301
1889	AQP7P2	0	-1.525
1890	PAPD4	0	-1.232
1891	VEZF1	0	-1.282
1892	C9orf105	0	1.246
1893	HTATIP2	0	1.374
1894	BLVRA	0	-1.39
1895	CEBPZ	0	1.186
1896	TTC8	0	-1.357
1897	FAM77C	0	-2.349
1898	PTPLA	0	1.587
1899	COLEC12	0	-1.602
1900	GNL2	0	1.235
1901	DPT	0	-1.513
1902	HECTD2	0	-1.322
1903	MTERFD1	0	1.324
1904	SNX9	0	-1.249
1905	FLJ37078	0	-1.435
1906	2021-03-02	0	-1.213
1907	MICALL1	0	1.37
1908	C20orf3	0	-1.296
1909	TCF20	0	1.281
1910	SLC2A6	0	1.339
1911	GDF10	0	-1.694
1912	SH3GLB2	0	-1.275
1913	SEC61G	0	1.338
1914	TIGD6	0	-1.26
1915	AMIGO2	0	-1.685
1916	APH1B	0	-1.324
1917	DPH2	0	1.237
1918	PBX4	0	1.463
1919	CPB1	0	-1.853
1920	GABRE	0	1.525
1921	CASQ2	0	-1.451
1922	CDC5L	0	1.224
1923	RNH1	0	-1.216
1924	CTDSPL	0	-1.274
1925	SLC39A12	0	1.429
1926	ZRF1	0	1.243
1927	RUFY1	0	-1.242
1928	PDHA1	0	1.24
1929	PMP22	0	-1.414
1930	ZMAT1	0	-1.437
1931	D15Wsu75e	0	1.296
1932	NLRP12	0	-1.38
1933	CAPSL	0	-1.779
1934	BCDIN3D	0	-1.247
1935	PPM1A	0	-1.236
1936	GNPTG	0	-1.259
1937	U2AF1	0	1.235
1938	PCOLCE	0	-1.364
1939	ZNF533	0	-1.667
1940	DAK	0	-1.298
1941	CLEC4E	0	1.512
1942	PGBD5	0	1.658
1943	TDP1	0	1.259
1944	RTKN	0	1.228
1945	SUCLG2	0	-1.302
1946	CYP4Z1	0	-2.227
1947	NDFIP1	0	-1.24
1948	GUSBL1	0	-1.413
1949	B3GNT3	0	1.65
1950	SNX1	0	-1.301
1951	RP4-692D3.1	0	-1.454
1952	SHFM3P1	0	-1.286
1953	ALG3	0	1.233
1954	C1orf163	0	1.253
1955	GPRIN1	0	1.348
1956	MED7	0	-1.235
1957	FAF1	0	1.223
1958	NUDT10	0	-1.674
1959	KIAA0319L	0	-1.28
1960	TTC12	0	-1.401
1961	PLXDC1	0	-1.299
1962	HMBS	0	1.245
1963	C17orf44	0	-1.343
1964	CHML	0	1.37
1965	ARMC9	0	-1.256
1966	HTR7	0	-1.415
1967	ROR2	0	-1.368
1968	HIST1H4A	0	1.268
1969	VCAN	0	-1.476
1970	AXIN2	0	-1.342
1971	TMPRSS5	0	1.422
1972	TM6SF1	0	-1.27
1973	OTUD4	0	1.191
1974	SIDT2	0	-1.216
1975	CXorf15	0	1.29
1976	NAT13	0	1.218
1977	PRKAB1	0	-1.266
1978	ZNF688	0	-1.27
1979	HNRPLL	0	1.247
1980	CCDC125	0	-1.43
1981	LSM14B	0	1.293
1982	CDK5R1	0	1.251
1983	TMPO	0	1.286
1984	FAM26B	0	-1.265
1985	LOC91893	0	-1.295
1986	PDXK	0	1.238
1987	GAPDH	0	1.288
1988	ITM2A	0	-1.567
1989	NLN	0	1.217
1990	GOLM1	0	-1.464
1991	LMAN2	0	-1.259
1992	EDNRB	0	-1.418
1993	MAN2A1	0	-1.329
1994	USP24	0	1.224
1995	C4orf12	0	-1.312
1996	UCHL5	0	1.284
1997	XPO1	0	1.194
1998	CHRM3	0	1.318
1999	RFC2	0	1.243
[truncated: 15,815 more rows]

## Sheet: 2) GSEA_Necrosis2G_C5_GO_BP
Rank	Gene Set	Size	ES	NES	Nom P-value	FDR (%)
1	GO_REGULATION_OF_CHROMOSOME_SEGREGATION	89	0.64	2.17	0	6.05
2	GO_MEIOTIC_CHROMOSOME_SEGREGATION	56	0.69	2.15	0	5.04
3	GO_REGULATION_OF_SISTER_CHROMATID_SEGREGATION	68	0.63	2.06	0	12.63
4	GO_HISTONE_EXCHANGE	47	0.69	2.05	0	11.27
5	GO_MEIOTIC_CELL_CYCLE_PROCESS	141	0.56	2.05	0	9.38
6	GO_NEGATIVE_REGULATION_OF_NUCLEAR_DIVISION	50	0.66	2.05	0	8.02
7	GO_MEIOSIS_I_CELL_CYCLE_PROCESS	83	0.59	2.04	0	7.74
8	GO_KINETOCHORE_ORGANIZATION	16	0.91	2.04	0	7.04
9	GO_CHROMOSOME_SEGREGATION	234	0.56	2.04	0	6.32
10	GO_NEGATIVE_REGULATION_OF_CHROMOSOME_SEGREGATION	38	0.71	2.03	0	6.55
11	GO_METAPHASE_ANAPHASE_TRANSITION_OF_CELL_CYCLE	50	0.65	2.02	0	6.14
12	GO_NUCLEAR_CHROMOSOME_SEGREGATION	192	0.56	2.01	0	6.66
13	GO_CHROMOSOME_SEPARATION	75	0.62	2.01	0	6.15
14	GO_CHROMOSOME_ORGANIZATION_INVOLVED_IN_MEIOTIC_CELL_CYCLE	42	0.64	2.01	0	5.86
15	GO_MITOTIC_NUCLEAR_DIVISION	237	0.52	1.99	0	7.02
16	GO_HOMOLOGOUS_CHROMOSOME_SEGREGATION	33	0.64	1.99	0	7.33
17	GO_REGULATION_OF_CHROMOSOME_SEPARATION	55	0.63	1.98	0	7.01
18	GO_DNA_DEPENDENT_DNA_REPLICATION	113	0.64	1.98	0	7.1
19	GO_NEGATIVE_REGULATION_OF_METAPHASE_ANAPHASE_TRANSITION_OF_CELL_CYCLE	33	0.7	1.97	0	7.92
20	GO_MITOTIC_CELL_CYCLE_CHECKPOINT	137	0.51	1.97	0	7.57
21	GO_DNA_REPLICATION_INDEPENDENT_NUCLEOSOME_ORGANIZATION	43	0.69	1.97	0	7.29
22	GO_KINETOCHORE_ASSEMBLY	11	0.9	1.96	0	7.25
23	GO_DNA_REPLICATION	223	0.54	1.96	0	7.34
24	GO_MITOTIC_SISTER_CHROMATID_SEGREGATION	123	0.59	1.96	0	7.45
25	GO_PROTEIN_LOCALIZATION_TO_CHROMOSOME	65	0.62	1.95	0	7.42
26	GO_MEIOTIC_CELL_CYCLE	199	0.5	1.95	0	7.53
27	GO_SISTER_CHROMATID_SEGREGATION	148	0.58	1.94	0	7.63
28	GO_SPERMATID_NUCLEUS_DIFFERENTIATION	18	0.68	1.94	0	7.36
29	GO_SECRETORY_GRANULE_LOCALIZATION	10	0.79	1.94	0	7.27
30	GO_CENTROMERE_COMPLEX_ASSEMBLY	41	0.69	1.93	0	7.95
31	GO_CELL_CYCLE_CHECKPOINT	179	0.49	1.93	0	8.12
32	GO_TELOMERE_ORGANIZATION	151	0.52	1.93	0	7.91
33	GO_ATP_DEPENDENT_CHROMATIN_REMODELING	69	0.57	1.92	0	8.17
34	GO_CHROMOSOME_CONDENSATION	38	0.63	1.92	0	8.54
35	GO_ATTACHMENT_OF_SPINDLE_MICROTUBULES_TO_KINETOCHORE	25	0.72	1.92	0	8.58
36	GO_CELL_CYCLE_G1_S_PHASE_TRANSITION	221	0.47	1.91	0	8.48
37	GO_CHROMOSOME_LOCALIZATION	59	0.58	1.91	0	8.53
38	GO_CHROMATIN_REMODELING_AT_CENTROMERE	34	0.72	1.91	0	8.37
39	GO_RECOMBINATIONAL_REPAIR	83	0.57	1.91	0	8.38
40	GO_MICROTUBULE_CYTOSKELETON_ORGANIZATION_INVOLVED_IN_MITOSIS	105	0.56	1.9	0.01	8.66
41	GO_DNA_GEOMETRIC_CHANGE	85	0.53	1.9	0	8.97
42	GO_ESTABLISHMENT_OF_PROTEIN_LOCALIZATION_TO_CHROMOSOME	22	0.71	1.9	0	8.8
43	GO_DNA_RECOMBINATION	214	0.48	1.9	0	8.71
44	GO_REGULATION_OF_EXIT_FROM_MITOSIS	17	0.68	1.89	0	9.19
45	GO_SPINDLE_ORGANIZATION	129	0.52	1.89	0.01	9.01
46	GO_DOUBLE_STRAND_BREAK_REPAIR	172	0.5	1.89	0	9
47	GO_REGULATION_OF_SPINDLE_CHECKPOINT	12	0.74	1.89	0	8.93
48	GO_DNA_REPLICATION_INITIATION	26	0.76	1.89	0	8.8
49	GO_MRNA_TRANSPORT	122	0.5	1.89	0	8.63
50	GO_MITOTIC_CHROMOSOME_CONDENSATION	15	0.76	1.89	0	8.58
51	GO_REGULATION_OF_NUCLEAR_DIVISION	180	0.46	1.88	0	8.6
52	GO_CHROMATIN_REMODELING	137	0.47	1.88	0	8.73
53	GO_MITOTIC_SPINDLE_ORGANIZATION	88	0.56	1.88	0.01	8.67
54	GO_REGULATION_OF_DOUBLE_STRAND_BREAK_REPAIR_VIA_HOMOLOGOUS_RECOMBINATION	31	0.62	1.88	0	8.76
55	GO_MEIOTIC_CHROMOSOME_SEPARATION	17	0.69	1.87	0	8.95
56	GO_INTERSTRAND_CROSS_LINK_REPAIR	40	0.64	1.87	0	9.07
57	GO_ORGANELLE_FISSION	363	0.45	1.87	0	9.02
58	GO_DNA_REPAIR	431	0.45	1.87	0	8.92
59	GO_ESTABLISHMENT_OF_PROTEIN_LOCALIZATION_TO_TELOMERE	16	0.77	1.87	0	8.86
60	GO_TERMINATION_OF_RNA_POLYMERASE_II_TRANSCRIPTION	32	0.63	1.86	0	8.96
61	GO_MRNA_EXPORT_FROM_NUCLEUS	89	0.53	1.86	0.01	8.81
62	GO_CELL_CYCLE_DNA_REPLICATION	56	0.66	1.86	0.01	8.68
63	GO_NUCLEAR_DNA_REPLICATION	48	0.65	1.86	0.01	8.66
64	GO_REGULATION_OF_DNA_REPLICATION	92	0.52	1.86	0.01	8.84
65	GO_DNA_INTEGRITY_CHECKPOINT	130	0.47	1.85	0.01	9.49
66	GO_SIGNAL_TRANSDUCTION_INVOLVED_IN_CELL_CYCLE_CHECKPOINT	63	0.51	1.85	0.01	9.39
67	GO_G2_DNA_DAMAGE_CHECKPOINT	24	0.6	1.85	0	9.28
68	GO_METAPHASE_PLATE_CONGRESSION	49	0.59	1.85	0.01	9.38
69	GO_RNA_EXPORT_FROM_NUCLEUS	114	0.52	1.85	0.01	9.59
70	GO_NEGATIVE_REGULATION_OF_CELL_DIVISION	16	0.68	1.84	0	9.65
71	GO_CELL_CYCLE_G2_M_PHASE_TRANSITION	228	0.47	1.84	0.01	10.24
72	GO_MATURATION_OF_5_8S_RRNA	23	0.68	1.83	0	10.39
73	GO_REGULATION_OF_CELL_CYCLE_PHASE_TRANSITION	375	0.43	1.83	0	10.34
74	GO_CELL_DIVISION	483	0.42	1.83	0	10.42
75	GO_RNA_5_END_PROCESSING	19	0.67	1.83	0	10.71
76	GO_POSITIVE_REGULATION_OF_GENE_EXPRESSION_EPIGENETIC	51	0.54	1.83	0	10.61
77	GO_IMP_BIOSYNTHETIC_PROCESS	10	0.76	1.82	0	10.83
78	GO_REGULATION_OF_UBIQUITIN_PROTEIN_LIGASE_ACTIVITY	21	0.64	1.82	0.01	10.78
79	GO_NEGATIVE_REGULATION_OF_DNA_DEPENDENT_DNA_REPLICATION	22	0.68	1.82	0	10.78
80	GO_NCRNA_3_END_PROCESSING	27	0.62	1.82	0	10.87
81	GO_REPLICATION_FORK_PROCESSING	19	0.65	1.82	0.01	10.91
82	GO_TRNA_TRANSPORT	32	0.65	1.82	0.01	10.95
83	GO_REGULATION_OF_TRANSCRIPTION_INVOLVED_IN_G1_S_TRANSITION_OF_MITOTIC_CELL_CYCLE	24	0.7	1.81	0	11.53
84	GO_NEGATIVE_REGULATION_OF_CHROMOSOME_ORGANIZATION	118	0.48	1.81	0	11.39
85	GO_REGULATION_OF_CELL_AGING	42	0.48	1.81	0	11.43
86	GO_PROTEIN_LOCALIZATION_TO_CHROMOSOME_TELOMERIC_REGION	26	0.64	1.81	0	11.59
87	GO_POSITIVE_REGULATION_OF_DNA_REPAIR	51	0.51	1.8	0	12.02
88	GO_ATTACHMENT_OF_MITOTIC_SPINDLE_MICROTUBULES_TO_KINETOCHORE	10	0.81	1.8	0	11.97
89	GO_REGULATION_OF_CENTROSOME_CYCLE	45	0.56	1.8	0	11.88
90	GO_REGULATION_OF_CELL_CYCLE_G2_M_PHASE_TRANSITION	180	0.48	1.8	0.01	11.86
91	GO_POSITIVE_REGULATION_OF_CELL_CYCLE_PHASE_TRANSITION	81	0.48	1.8	0	11.77
92	GO_REGULATION_OF_MEIOTIC_CELL_CYCLE	42	0.5	1.8	0	11.85
93	GO_DNA_CONFORMATION_CHANGE	251	0.47	1.8	0.01	11.85
94	GO_MITOTIC_DNA_INTEGRITY_CHECKPOINT	89	0.47	1.8	0.01	11.75
95	GO_RNA_LOCALIZATION	189	0.47	1.8	0	11.66
96	GO_DNA_DEPENDENT_DNA_REPLICATION_MAINTENANCE_OF_FIDELITY	28	0.63	1.8	0.01	11.64
97	GO_HISTONE_MRNA_METABOLIC_PROCESS	21	0.65	1.79	0	11.67
98	GO_MITOTIC_METAPHASE_PLATE_CONGRESSION	39	0.6	1.79	0.01	12.14
99	GO_NEGATIVE_REGULATION_OF_CELL_CYCLE_PHASE_TRANSITION	206	0.45	1.79	0	12.09
100	GO_RIBONUCLEOSIDE_MONOPHOSPHATE_BIOSYNTHETIC_PROCESS	32	0.57	1.79	0.01	12.04
101	GO_GLYCOLYTIC_PROCESS	96	0.46	1.79	0	12.24
102	GO_POSITIVE_REGULATION_OF_UBIQUITIN_PROTEIN_LIGASE_ACTIVITY	12	0.7	1.78	0.01	12.26
103	GO_EXIT_FROM_MITOSIS	29	0.55	1.78	0	12.23
104	GO_NEGATIVE_REGULATION_OF_DNA_REPLICATION	35	0.58	1.78	0.01	12.48
105	GO_MATURATION_OF_5_8S_RRNA_FROM_TRICISTRONIC_RRNA_TRANSCRIPT_SSU_RRNA_5_8S_RRNA_LSU_RRNA_	18	0.71	1.78	0	12.65
106	GO_SPINDLE_ASSEMBLY	79	0.51	1.78	0.01	12.89
107	GO_MITOCHONDRIAL_RNA_PROCESSING	13	0.7	1.78	0.01	12.78
108	GO_INNER_CELL_MASS_CELL_PROLIFERATION	12	0.69	1.78	0.01	12.7
109	GO_NCRNA_EXPORT_FROM_NUCLEUS	35	0.61	1.77	0.01	12.63
110	GO_POSITIVE_REGULATION_OF_CELL_CYCLE	337	0.39	1.77	0	12.63
111	GO_NUCLEAR_EXPORT	165	0.45	1.77	0.01	12.6
112	GO_SYNAPSIS	27	0.56	1.77	0.01	12.55
113	GO_POSITIVE_REGULATION_OF_DNA_REPLICATION	31	0.57	1.77	0	12.46
114	GO_FEMALE_MEIOTIC_NUCLEAR_DIVISION	23	0.66	1.77	0.02	12.64
115	GO_REGULATION_OF_DNA_DEPENDENT_DNA_REPLICATION	44	0.59	1.77	0.02	12.55
116	GO_POSITIVE_REGULATION_OF_CYTOKINESIS	29	0.56	1.77	0.01	12.57
117	GO_DNA_UNWINDING_INVOLVED_IN_DNA_REPLICATION	10	0.79	1.77	0.01	12.65
118	GO_MITOCHONDRIAL_RNA_METABOLIC_PROCESS	21	0.64	1.77	0.01	12.59
119	GO_TELOMERASE_RNA_LOCALIZATION	15	0.72	1.77	0.01	12.67
120	GO_POSITIVE_REGULATION_OF_CELL_CYCLE_PROCESS	241	0.41	1.76	0.01	12.76
121	GO_PROTEIN_LOCALIZATION_TO_CHROMOSOME_CENTROMERIC_REGION	15	0.74	1.76	0.01	12.91
122	GO_NEGATIVE_REGULATION_OF_MITOTIC_CELL_CYCLE	264	0.42	1.76	0.01	12.9
123	GO_RNA_3_END_PROCESSING	101	0.48	1.76	0	12.98
124	GO_REGULATION_OF_CHROMATIN_SILENCING	29	0.58	1.76	0.01	13.08
125	GO_DNA_PACKAGING	165	0.5	1.76	0.02	13.22
126	GO_NCRNA_METABOLIC_PROCESS	343	0.45	1.75	0.01	13.24
127	GO_TELOMERE_MAINTENANCE_VIA_SEMI_CONSERVATIVE_REPLICATION	27	0.67	1.75	0.02	13.53
128	GO_RNA_SPLICING_VIA_TRANSESTERIFICATION_REACTIONS	251	0.43	1.75	0.01	13.61
129	GO_NUCLEIC_ACID_PHOSPHODIESTER_BOND_HYDROLYSIS	228	0.41	1.75	0	14.05
130	GO_REGULATION_OF_ATTACHMENT_OF_SPINDLE_MICROTUBULES_TO_KINETOCHORE	11	0.73	1.74	0.02	14.22
131	GO_REGULATION_OF_DNA_REPAIR	91	0.45	1.74	0.01	14.3
132	GO_MRNA_MODIFICATION	12	0.67	1.74	0.01	14.55
133	GO_REGULATION_OF_MEIOTIC_NUCLEAR_DIVISION	27	0.53	1.74	0.01	14.54
134	GO_REGULATION_OF_CYCLIN_DEPENDENT_PROTEIN_KINASE_ACTIVITY	91	0.44	1.74	0	14.49
135	GO_PROTEIN_LOCALIZATION_TO_KINETOCHORE	11	0.79	1.74	0	14.4
136	GO_ESTABLISHMENT_OF_RNA_LOCALIZATION	164	0.45	1.74	0.01	14.33
137	GO_POSITIVE_REGULATION_OF_CYCLIN_DEPENDENT_PROTEIN_KINASE_ACTIVITY	31	0.54	1.74	0.01	14.29
138	GO_NUCLEOBASE_BIOSYNTHETIC_PROCESS	16	0.72	1.74	0.01	14.35
139	GO_NCRNA_PROCESSING	279	0.45	1.74	0.01	14.32
140	GO_G1_DNA_DAMAGE_CHECKPOINT	56	0.47	1.73	0.01	14.71
141	GO_NEGATIVE_REGULATION_OF_CELL_CYCLE_PROCESS	285	0.41	1.73	0.01	14.62
142	GO_TELOMERE_MAINTENANCE_VIA_TELOMERE_LENGTHENING	68	0.48	1.73	0.01	14.91
143	GO_POSITIVE_REGULATION_OF_DNA_METABOLIC_PROCESS	132	0.43	1.73	0.01	14.91
144	GO_CYTOSKELETON_DEPENDENT_CYTOKINESIS	75	0.48	1.73	0.01	14.89
145	GO_RNA_PHOSPHODIESTER_BOND_HYDROLYSIS	115	0.44	1.73	0	14.94
146	GO_SISTER_CHROMATID_COHESION	39	0.57	1.72	0.02	15.09
147	GO_SIGNAL_TRANSDUCTION_IN_RESPONSE_TO_DNA_DAMAGE	115	0.41	1.72	0.01	15.05
148	GO_MEIOTIC_SPINDLE_ORGANIZATION	12	0.69	1.72	0.02	15.12
149	GO_SERINE_FAMILY_AMINO_ACID_BIOSYNTHETIC_PROCESS	16	0.62	1.72	0.01	15.38
150	GO_SIGNAL_TRANSDUCTION_BY_P53_CLASS_MEDIATOR	230	0.38	1.72	0	15.54
151	GO_RNA_SPLICING	314	0.41	1.72	0.01	15.74
152	GO_MULTI_ORGANISM_LOCALIZATION	62	0.49	1.71	0.01	15.68
153	GO_REGULATION_OF_CELL_CYCLE_ARREST	92	0.42	1.71	0.01	15.64
154	GO_CENTROSOME_SEPARATION	12	0.7	1.71	0.02	15.6
155	GO_TRANSCRIPTION_ELONGATION_FROM_RNA_POLYMERASE_I_PROMOTER	27	0.56	1.71	0.01	15.59
156	GO_MITOTIC_G2_DNA_DAMAGE_CHECKPOINT	16	0.59	1.71	0.02	15.92
157	GO_CENTROSOME_DUPLICATION	53	0.51	1.71	0.01	15.86
158	GO_MITOTIC_SPINDLE_ASSEMBLY	44	0.55	1.71	0.02	15.94
159	GO_RNA_SURVEILLANCE	14	0.67	1.71	0.02	15.96
160	GO_NUCLEOSIDE_MONOPHOSPHATE_BIOSYNTHETIC_PROCESS	43	0.5	1.71	0.02	15.94
161	GO_MITOTIC_CYTOKINESIS	63	0.49	1.71	0.02	15.89
162	GO_TRNA_5_END_PROCESSING	15	0.68	1.71	0.01	15.79
163	GO_CLEAVAGE_INVOLVED_IN_RRNA_PROCESSING	15	0.71	1.71	0.01	15.74
164	GO_NUCLEAR_TRANSPORT	290	0.39	1.7	0.01	15.88
165	GO_PURINE_NUCLEOSIDE_MONOPHOSPHATE_BIOSYNTHETIC_PROCESS	20	0.59	1.7	0.02	16.05
166	GO_NUCLEOBASE_CONTAINING_COMPOUND_TRANSPORT	203	0.4	1.7	0.01	16.07
167	GO_CENTRIOLE_ASSEMBLY	29	0.57	1.7	0.02	16.23
168	GO_TRNA_PROCESSING	101	0.48	1.7	0.02	16.26
169	GO_POSITIVE_REGULATION_OF_MITOTIC_CELL_CYCLE	138	0.4	1.69	0	16.81
170	GO_POSITIVE_REGULATION_OF_CHROMOSOME_SEGREGATION	24	0.57	1.69	0.02	16.74
171	GO_REGULATION_OF_GENE_EXPRESSION_EPIGENETIC	274	0.39	1.69	0	17.42
172	GO_REGULATION_OF_DNA_METABOLIC_PROCESS	232	0.39	1.69	0.01	17.38
173	GO_REGULATION_OF_CELL_CYCLE_CHECKPOINT	28	0.56	1.69	0.02	17.33
174	GO_SNRNA_3_END_PROCESSING	15	0.65	1.69	0.01	17.32
175	GO_REGULATION_OF_TELOMERE_MAINTENANCE_VIA_TELOMERE_LENGTHENING	53	0.5	1.69	0.02	17.35
176	GO_MITOTIC_G2_M_TRANSITION_CHECKPOINT	22	0.55	1.69	0.01	17.28
177	GO_DNA_TEMPLATED_TRANSCRIPTION_TERMINATION	65	0.49	1.69	0.01	17.28
178	GO_MATURATION_OF_SSU_RRNA_FROM_TRICISTRONIC_RRNA_TRANSCRIPT_SSU_RRNA_5_8S_RRNA_LSU_RRNA_	27	0.59	1.68	0.02	17.26
179	GO_MRNA_METABOLIC_PROCESS	394	0.39	1.68	0.02	17.17
180	GO_MRNA_CIS_SPLICING_VIA_SPLICEOSOME	16	0.63	1.68	0.02	17.58
181	GO_ANTIMICROBIAL_HUMORAL_IMMUNE_RESPONSE_MEDIATED_BY_ANTIMICROBIAL_PEPTIDE	64	0.5	1.68	0.02	17.62
182	GO_NEGATIVE_REGULATION_OF_CELL_AGING	22	0.54	1.68	0.02	17.55
183	GO_TRNA_METABOLIC_PROCESS	143	0.46	1.68	0.02	17.57
184	GO_DNA_STRAND_ELONGATION_INVOLVED_IN_DNA_REPLICATION	13	0.77	1.68	0.01	17.6
185	GO_NEGATIVE_REGULATION_OF_CELLULAR_SENESCENCE	17	0.58	1.68	0.01	17.59
186	GO_DNA_SYNTHESIS_INVOLVED_IN_DNA_REPAIR	47	0.49	1.68	0.02	17.57
187	GO_POSITIVE_REGULATION_OF_TELOMERASE_RNA_LOCALIZATION_TO_CAJAL_BODY	12	0.75	1.68	0.02	17.48
188	GO_ANAPHASE_PROMOTING_COMPLEX_DEPENDENT_CATABOLIC_PROCESS	77	0.56	1.67	0.03	17.91
189	GO_MEMBRANE_DISASSEMBLY	12	0.69	1.67	0.02	18.04
190	GO_DNA_STRAND_ELONGATION	19	0.67	1.67	0.02	18.54
191	GO_TRNA_5_LEADER_REMOVAL	12	0.71	1.66	0.01	18.91
192	GO_SINGLE_STRANDED_VIRAL_RNA_REPLICATION_VIA_DOUBLE_STRANDED_DNA_INTERMEDIATE	14	0.65	1.66	0.02	18.94
193	GO_PURINE_NUCLEOBASE_BIOSYNTHETIC_PROCESS	11	0.75	1.66	0.01	18.98
194	GO_REGULATION_OF_ESTABLISHMENT_OF_PROTEIN_LOCALIZATION_TO_CHROMOSOME	10	0.79	1.66	0.02	19.01
195	GO_NEGATIVE_REGULATION_OF_DNA_TEMPLATED_TRANSCRIPTION_ELONGATION	10	0.67	1.66	0.02	19.12
196	GO_CYTOKINESIS	133	0.41	1.66	0.01	19.33
197	GO_REGULATION_OF_PROTEIN_LOCALIZATION_TO_CHROMOSOME_TELOMERIC_REGION	13	0.72	1.66	0.02	19.24
198	GO_POSITIVE_REGULATION_OF_CELL_CYCLE_ARREST	71	0.43	1.66	0.02	19.37
199	GO_NEGATIVE_REGULATION_OF_MEIOTIC_CELL_CYCLE	14	0.61	1.66	0.03	19.32
200	GO_REGULATION_OF_GENE_SILENCING	128	0.44	1.66	0.02	19.26
201	GO_MATURATION_OF_SSU_RRNA	36	0.55	1.65	0.02	19.5
202	GO_PROTEIN_LOCALIZATION_TO_NUCLEOPLASM	10	0.76	1.65	0.01	19.44
203	GO_MATURATION_OF_LSU_RRNA_FROM_TRICISTRONIC_RRNA_TRANSCRIPT_SSU_RRNA_5_8S_RRNA_LSU_RRNA_	10	0.71	1.65	0.02	19.38
204	GO_TRANSPORT_OF_VIRUS	52	0.48	1.65	0.02	19.35
205	GO_SPINDLE_LOCALIZATION	36	0.51	1.65	0.02	19.54
206	GO_CELLULAR_SENESCENCE	59	0.43	1.65	0	19.77
207	GO_FEMALE_GAMETE_GENERATION	111	0.39	1.65	0.01	20.08
208	GO_RNA_PHOSPHODIESTER_BOND_HYDROLYSIS_EXONUCLEOLYTIC	31	0.5	1.65	0.02	20
209	GO_RNA_PHOSPHODIESTER_BOND_HYDROLYSIS_ENDONUCLEOLYTIC	58	0.47	1.64	0.02	20.17
210	GO_RNA_DEPENDENT_DNA_BIOSYNTHETIC_PROCESS	61	0.46	1.64	0.02	20.29
211	GO_MICROTUBULE_ORGANIZING_CENTER_ORGANIZATION	101	0.42	1.64	0.02	21.36
212	GO_DNA_METHYLATION	54	0.43	1.64	0.01	21.34
213	GO_REGULATION_OF_CYTOKINESIS	74	0.43	1.63	0.02	21.4
214	GO_OOCYTE_MATURATION	20	0.58	1.63	0.03	22.41
215	GO_MRNA_CLEAVAGE_INVOLVED_IN_MRNA_PROCESSING	11	0.65	1.62	0.02	22.9
216	GO_PTERIDINE_CONTAINING_COMPOUND_METABOLIC_PROCESS	25	0.5	1.62	0.01	22.85
217	GO_RNA_MODIFICATION	111	0.43	1.62	0.02	22.93
218	GO_CHROMATIN_ORGANIZATION_INVOLVED_IN_REGULATION_OF_TRANSCRIPTION	99	0.45	1.62	0.04	23.35
219	GO_POSITIVE_REGULATION_OF_NUCLEOBASE_CONTAINING_COMPOUND_METABOLIC_PROCESS	187	0.37	1.62	0.01	23.38
220	GO_SPERM_CHROMATIN_CONDENSATION	12	0.63	1.62	0.02	23.39
221	GO_MATURATION_OF_LSU_RRNA	15	0.62	1.62	0.05	23.33
222	GO_REGULATION_OF_DOUBLE_STRAND_BREAK_REPAIR	53	0.46	1.62	0.03	23.42
223	GO_RIBONUCLEOPROTEIN_COMPLEX_BIOGENESIS	336	0.41	1.62	0.01	23.33
224	GO_RIBOSOME_BIOGENESIS	214	0.45	1.62	0.03	23.25
225	GO_MICROTUBULE_SEVERING	10	0.63	1.62	0.04	23.4
226	GO_POSITIVE_REGULATION_OF_CHROMATIN_BINDING	11	0.6	1.61	0.03	23.69
227	GO_TRNA_MODIFICATION	65	0.47	1.61	0.03	23.88
228	GO_RRNA_METABOLIC_PROCESS	155	0.45	1.61	0.04	23.99
229	GO_RESPONSE_TO_IONIZING_RADIATION	126	0.39	1.61	0.01	23.91
230	GO_REGULATION_OF_CHROMOSOME_ORGANIZATION	279	0.36	1.61	0.02	24.08
231	GO_SNORNA_PROCESSING	10	0.69	1.61	0.02	23.98
232	GO_NUCLEAR_TRANSCRIBED_MRNA_CATABOLIC_PROCESS_EXONUCLEOLYTIC_3_5_	10	0.7	1.61	0.03	24.22
233	GO_MEMBRANE_FISSION	11	0.63	1.61	0.03	24.32
234	GO_RESPONSE_TO_GAMMA_RADIATION	52	0.43	1.61	0.03	24.22
235	GO_MICROTUBULE_CYTOSKELETON_ORGANIZATION	411	0.36	1.6	0.01	24.47
236	GO_REGULATION_OF_DNA_DAMAGE_CHECKPOINT	15	0.59	1.6	0.03	24.56
237	GO_NLS_BEARING_PROTEIN_IMPORT_INTO_NUCLEUS	18	0.55	1.6	0.04	24.94
238	GO_MRNA_3_END_PROCESSING	72	0.44	1.6	0.03	25.1
239	GO_IMPORT_INTO_NUCLEUS	133	0.37	1.6	0.02	25.06
240	GO_POSITIVE_REGULATION_OF_DENDRITIC_SPINE_MORPHOGENESIS	17	0.57	1.6	0.05	25.09
241	GO_REGULATION_OF_UBIQUITIN_PROTEIN_TRANSFERASE_ACTIVITY	48	0.43	1.59	0.02	25.4
242	GO_METHYLATION_DEPENDENT_CHROMATIN_SILENCING	18	0.55	1.59	0.05	25.68
243	GO_POSITIVE_REGULATION_OF_UBIQUITIN_PROTEIN_TRANSFERASE_ACTIVITY	30	0.47	1.59	0.03	25.98
244	GO_PROTEIN_DNA_COMPLEX_SUBUNIT_ORGANIZATION	234	0.4	1.59	0.04	26.16
245	GO_POSITIVE_REGULATION_OF_DOUBLE_STRAND_BREAK_REPAIR	22	0.54	1.59	0.03	26.36
246	GO_DNA_REPLICATION_CHECKPOINT	10	0.7	1.59	0.05	26.37
247	GO_PROTEIN_LOCALIZATION_TO_CYTOSKELETON	43	0.47	1.58	0.04	26.69
248	GO_DNA_TOPOLOGICAL_CHANGE	11	0.64	1.58	0.05	26.8
249	GO_NEGATIVE_REGULATION_OF_SINGLE_STRANDED_VIRAL_RNA_REPLICATION_VIA_DOUBLE_STRANDED_DNA_INTERMEDIATE	11	0.65	1.58	0.04	26.73
250	GO_TETRAHYDROFOLATE_INTERCONVERSION	10	0.64	1.58	0.04	26.76
251	GO_REGULATION_OF_SIGNAL_TRANSDUCTION_BY_P53_CLASS_MEDIATOR	158	0.37	1.58	0.01	26.71
252	GO_DNA_DAMAGE_RESPONSE_DETECTION_OF_DNA_DAMAGE	38	0.49	1.58	0.04	26.85
253	GO_MITOCHONDRIAL_GENE_EXPRESSION	138	0.48	1.58	0.05	26.85
254	GO_REGULATION_OF_TELOMERE_MAINTENANCE	67	0.43	1.58	0.03	26.82
255	GO_NUCLEUS_ORGANIZATION	105	0.39	1.58	0.01	26.82
256	GO_NEGATIVE_REGULATION_OF_GENE_EXPRESSION_EPIGENETIC	109	0.43	1.58	0.05	27.24
257	GO_NEGATIVE_REGULATION_OF_CELL_CYCLE_G2_M_PHASE_TRANSITION	87	0.48	1.57	0.05	27.18
258	GO_DNA_METHYLATION_OR_DEMETHYLATION	74	0.39	1.57	0.01	27.2
259	GO_RIBOSOMAL_SMALL_SUBUNIT_BIOGENESIS	53	0.51	1.57	0.05	27.46
260	GO_REGULATION_OF_SISTER_CHROMATID_COHESION	17	0.58	1.57	0.04	27.36
261	GO_NEGATIVE_REGULATION_OF_INTERLEUKIN_10_PRODUCTION	16	0.63	1.57	0.06	27.44
262	GO_REGULATION_OF_POSTSYNAPTIC_MEMBRANE_ORGANIZATION	11	0.6	1.57	0.04	27.7
263	GO_FORMATION_OF_EXTRACHROMOSOMAL_CIRCULAR_DNA	11	0.65	1.57	0.04	27.69
264	GO_CELLULAR_RESPONSE_TO_HEAT	111	0.39	1.57	0.02	28.07
265	GO_REGULATION_OF_MICROTUBULE_BASED_PROCESS	173	0.36	1.57	0.01	28.01
266	GO_ALDITOL_METABOLIC_PROCESS	13	0.59	1.56	0.06	28.11
267	GO_NEGATIVE_REGULATION_OF_DOUBLE_STRAND_BREAK_REPAIR_VIA_HOMOLOGOUS_RECOMBINATION	10	0.67	1.56	0.05	28.04
268	GO_PROTEIN_LOCALIZATION_TO_CHROMATIN	22	0.53	1.56	0.05	28.19
269	GO_RIBOSOMAL_LARGE_SUBUNIT_BIOGENESIS	55	0.5	1.56	0.06	28.12
270	GO_REGULATION_OF_DNA_RECOMBINATION	83	0.41	1.56	0.04	28.73
271	GO_SPLICEOSOMAL_SNRNP_ASSEMBLY	33	0.51	1.56	0.05	28.72
272	GO_GLYCOLYTIC_PROCESS_THROUGH_FRUCTOSE_6_PHOSPHATE	25	0.57	1.56	0.05	28.78
273	GO_POSITIVE_REGULATION_OF_CELL_AGING	12	0.58	1.56	0.05	28.8
274	GO_POSITIVE_REGULATION_OF_CELL_CYCLE_G2_M_PHASE_TRANSITION	29	0.51	1.55	0.06	29.16
275	GO_BLASTOCYST_DEVELOPMENT	80	0.37	1.55	0.01	29.09
276	GO_NUCLEOTIDE_SALVAGE	13	0.6	1.55	0.04	29.04
277	GO_NUCLEOSOME_ORGANIZATION	146	0.44	1.55	0.08	28.99
278	GO_NEGATIVE_REGULATION_OF_CHROMATIN_SILENCING	18	0.58	1.55	0.06	29.15
279	GO_PYRUVATE_METABOLIC_PROCESS	25	0.5	1.55	0.04	29.22
280	GO_REGULATION_OF_MITOCHONDRIAL_OUTER_MEMBRANE_PERMEABILIZATION_INVOLVED_IN_APOPTOTIC_SIGNALING_PATHWAY	40	0.44	1.55	0.03	29.32
281	GO_ANATOMICAL_STRUCTURE_HOMEOSTASIS	367	0.32	1.55	0	29.25
282	GO_LIVER_REGENERATION	31	0.45	1.55	0.03	29.17
283	GO_CELLULAR_METABOLIC_COMPOUND_SALVAGE	29	0.47	1.55	0.04	29.27
284	GO_PROTEIN_IMPORT_INTO_MITOCHONDRIAL_MATRIX	13	0.6	1.55	0.04	29.59
285	GO_REGULATION_OF_CARBOHYDRATE_CATABOLIC_PROCESS	74	0.38	1.55	0.03	29.77
286	GO_REGULATION_OF_CENTROSOME_DUPLICATION	33	0.48	1.54	0.03	29.8
287	GO_ERROR_FREE_TRANSLESION_SYNTHESIS	17	0.58	1.54	0.05	29.89
288	GO_PROTEIN_IMPORT	156	0.34	1.54	0.01	29.83
289	GO_G0_TO_G1_TRANSITION	42	0.45	1.54	0.04	29.74
290	GO_POSITIVE_REGULATION_OF_DNA_DEPENDENT_DNA_REPLICATION	10	0.67	1.54	0.06	29.85
291	GO_MRNA_CLEAVAGE	19	0.54	1.54	0.04	29.93
292	GO_RNA_SPLICING_VIA_ENDONUCLEOLYTIC_CLEAVAGE_AND_LIGATION	12	0.61	1.54	0.06	30.24
293	GO_REGULATION_OF_POSTTRANSCRIPTIONAL_GENE_SILENCING	98	0.42	1.54	0.04	30.18
294	GO_BASE_EXCISION_REPAIR	39	0.47	1.54	0.06	30.11
295	GO_POSITIVE_REGULATION_OF_CHROMATIN_SILENCING	10	0.63	1.54	0.05	30.08
296	GO_DNA_BIOSYNTHETIC_PROCESS	164	0.36	1.54	0.02	30.28
297	GO_TRANSCRIPTION_BY_RNA_POLYMERASE_I	54	0.43	1.54	0.04	30.25
298	GO_REGULATION_OF_NUCLEOBASE_CONTAINING_COMPOUND_METABOLIC_PROCESS	395	0.33	1.54	0.02	30.31
299	GO_RESPONSE_TO_TESTOSTERONE	41	0.42	1.53	0.02	30.6
300	GO_PORE_COMPLEX_ASSEMBLY	11	0.61	1.53	0.05	30.57
301	GO_ESTABLISHMENT_OF_MITOTIC_SPINDLE_LOCALIZATION	23	0.51	1.53	0.05	30.95
302	GO_DNA_TEMPLATED_TRANSCRIPTION_INITIATION	230	0.33	1.53	0.01	30.97
303	GO_POSITIVE_REGULATION_OF_TELOMERE_MAINTENANCE_VIA_TELOMERE_LENGTHENING	36	0.49	1.53	0.05	30.91
304	GO_TERMINATION_OF_RNA_POLYMERASE_I_TRANSCRIPTION	27	0.49	1.53	0.04	31.3
305	GO_POSITIVE_REGULATION_OF_RESPONSE_TO_DNA_DAMAGE_STIMULUS	76	0.39	1.53	0.03	31.4
306	GO_CYTOPLASMIC_MRNA_PROCESSING_BODY_ASSEMBLY	15	0.54	1.53	0.05	31.42
307	GO_PROTEIN_SUMOYLATION	67	0.43	1.52	0.04	31.96
308	GO_HISTONE_PHOSPHORYLATION	34	0.44	1.52	0.05	32.12
309	GO_TETRAHYDROFOLATE_METABOLIC_PROCESS	12	0.58	1.52	0.05	32.06
310	GO_TROPHOBLAST_GIANT_CELL_DIFFERENTIATION	11	0.62	1.52	0.05	32.72
311	GO_POSITIVE_REGULATION_OF_DNA_RECOMBINATION	35	0.47	1.52	0.07	32.71
312	GO_NEGATIVE_REGULATION_OF_TELOMERE_MAINTENANCE_VIA_TELOMERASE	15	0.55	1.51	0.06	32.9
313	GO_REGULATION_OF_CELL_CYCLE_G1_S_PHASE_TRANSITION	139	0.36	1.51	0.03	32.8
314	GO_MISMATCH_REPAIR	34	0.47	1.51	0.07	32.76
315	GO_REGULATION_OF_KILLING_OF_CELLS_OF_OTHER_ORGANISM	14	0.58	1.51	0.06	32.78
316	GO_PROTEIN_NITROSYLATION	12	0.58	1.51	0.06	32.94
317	GO_TRNA_THREONYLCARBAMOYLADENOSINE_METABOLIC_PROCESS	11	0.59	1.51	0.06	32.94
318	GO_REGULATION_OF_HELICASE_ACTIVITY	12	0.59	1.51	0.04	33.12
319	GO_NEGATIVE_REGULATION_OF_TELOMERE_MAINTENANCE_VIA_TELOMERE_LENGTHENING	19	0.53	1.51	0.06	33.32
320	GO_TELOMERE_MAINTENANCE_VIA_RECOMBINATION	14	0.55	1.51	0.05	33.64
321	GO_SIGNAL_TRANSDUCTION_INVOLVED_IN_G2_DNA_DAMAGE_CHECKPOINT	10	0.6	1.51	0.08	33.95
322	GO_REGULATION_OF_NUCLEAR_CELL_CYCLE_DNA_REPLICATION	14	0.53	1.5	0.06	34.01
323	GO_CELL_AGING	92	0.36	1.5	0.02	33.99
324	GO_PIGMENT_BIOSYNTHETIC_PROCESS	51	0.41	1.5	0.06	33.9
325	GO_CHROMATIN_ASSEMBLY	128	0.45	1.5	0.1	34.01
326	GO_HISTONE_SERINE_PHOSPHORYLATION	11	0.61	1.5	0.06	34.13
327	GO_NCRNA_TRANSCRIPTION	84	0.4	1.5	0.03	34.28
328	GO_PROTEIN_INSERTION_INTO_MITOCHONDRIAL_MEMBRANE_INVOLVED_IN_APOPTOTIC_SIGNALING_PATHWAY	30	0.44	1.5	0.04	34.46
329	GO_POSITIVE_REGULATION_OF_MITOCHONDRIAL_OUTER_MEMBRANE_PERMEABILIZATION_INVOLVED_IN_APOPTOTIC_SIGNALING_PATHWAY	33	0.45	1.5	0.05	35.09
330	GO_PYRIMIDINE_RIBONUCLEOSIDE_CATABOLIC_PROCESS	13	0.63	1.49	0.08	35.11
331	GO_HOMOLOGOUS_RECOMBINATION	40	0.46	1.49	0.07	35.35
332	GO_SOMATIC_RECOMBINATION_OF_IMMUNOGLOBULIN_GENE_SEGMENTS	45	0.43	1.49	0.07	35.35
333	GO_SOMATIC_DIVERSIFICATION_OF_IMMUNE_RECEPTORS_VIA_SOMATIC_MUTATION	12	0.59	1.49	0.07	35.62
334	GO_PSEUDOURIDINE_SYNTHESIS	12	0.61	1.49	0.08	35.51
335	GO_REGULATION_OF_TRANSCRIPTION_FROM_RNA_POLYMERASE_II_PROMOTER_IN_RESPONSE_TO_HYPOXIA	73	0.43	1.49	0.08	35.44
336	GO_MITOCHONDRIAL_TRANSLATIONAL_TERMINATION	86	0.49	1.49	0.11	35.5
337	GO_DNA_DAMAGE_RESPONSE_SIGNAL_TRANSDUCTION_BY_P53_CLASS_MEDIATOR	93	0.36	1.49	0.03	35.68
338	GO_NADP_METABOLIC_PROCESS	13	0.58	1.49	0.09	35.57
339	GO_POSITIVE_REGULATION_OF_ESTABLISHMENT_OF_PROTEIN_LOCALIZATION_TO_MITOCHONDRION	56	0.37	1.49	0.01	36.2
340	GO_NUCLEAR_ENVELOPE_ORGANIZATION	39	0.44	1.48	0.05	36.17
341	GO_NUCLEOSIDE_SALVAGE	14	0.55	1.48	0.07	36.17
342	GO_CELL_CYCLE_ARREST	198	0.31	1.48	0.01	36.49
343	GO_NEGATIVE_REGULATION_OF_CELL_CYCLE_G1_S_PHASE_TRANSITION	91	0.37	1.48	0.03	36.43
344	GO_PROTEIN_K48_LINKED_UBIQUITINATION	49	0.41	1.48	0.05	36.74
345	GO_REGULATION_OF_VITAMIN_METABOLIC_PROCESS	13	0.59	1.48	0.08	37.31
346	GO_SOMATIC_DIVERSIFICATION_OF_IMMUNE_RECEPTORS	59	0.42	1.48	0.06	37.21
347	GO_MITOTIC_RECOMBINATION	22	0.49	1.47	0.07	38.05
348	GO_RESPONSE_TO_INTERLEUKIN_12	46	0.46	1.47	0.08	38.02
349	GO_TRNA_METHYLATION	28	0.49	1.47	0.1	38.2
350	GO_PYRIMIDINE_NUCLEOSIDE_BIOSYNTHETIC_PROCESS	12	0.58	1.47	0.09	38.94
351	GO_NUCLEAR_TRANSCRIBED_MRNA_CATABOLIC_PROCESS_EXONUCLEOLYTIC	32	0.46	1.47	0.07	39.15
352	GO_REGULATION_OF_CHROMATIN_BINDING	17	0.49	1.47	0.06	39.16
353	GO_THYMOCYTE_APOPTOTIC_PROCESS	17	0.52	1.46	0.1	39.22
354	GO_REGULATION_OF_GENERATION_OF_PRECURSOR_METABOLITES_AND_ENERGY	120	0.33	1.46	0.03	39.71
355	GO_SYNAPTONEMAL_COMPLEX_ORGANIZATION	14	0.51	1.46	0.07	39.91
356	GO_REGULATION_OF_CENTRIOLE_REPLICATION	16	0.55	1.46	0.11	39.83
357	GO_DNA_DEAMINATION	13	0.6	1.46	0.09	39.85
358	GO_POLYOL_CATABOLIC_PROCESS	21	0.48	1.46	0.07	39.82
359	GO_SOMATIC_DIVERSIFICATION_OF_IMMUNE_RECEPTORS_VIA_GERMLINE_RECOMBINATION_WITHIN_A_SINGLE_LOCUS	53	0.42	1.46	0.07	39.73
360	GO_OOGENESIS	66	0.37	1.46	0.05	39.82
361	GO_NEUROLOGICAL_SYSTEM_PROCESS_INVOLVED_IN_REGULATION_OF_SYSTEMIC_ARTERIAL_BLOOD_PRESSURE	11	0.57	1.46	0.08	39.77
362	GO_GLUCOSAMINE_CONTAINING_COMPOUND_METABOLIC_PROCESS	14	0.55	1.46	0.1	39.72
363	GO_SEQUESTERING_OF_METAL_ION	15	0.56	1.46	0.08	39.68
364	GO_CYTIDINE_TO_URIDINE_EDITING	10	0.69	1.46	0.08	39.79
365	GO_RNA_CAPPING	28	0.48	1.45	0.07	40.13
366	GO_DNA_MODIFICATION	96	0.34	1.45	0.03	40.06
367	GO_TRANSLATIONAL_TERMINATION	99	0.45	1.45	0.12	40.06
368	GO_NEGATIVE_REGULATION_OF_DNA_RECOMBINATION	36	0.44	1.45	0.06	39.96
369	GO_GENE_SILENCING_BY_RNA	149	0.35	1.45	0.05	40.1
370	GO_CARBOHYDRATE_CATABOLIC_PROCESS	171	0.34	1.45	0.04	40.12
371	GO_MALE_MEIOTIC_NUCLEAR_DIVISION	37	0.43	1.45	0.08	41.3
372	GO_CELLULAR_RESPONSE_TO_GONADOTROPIN_STIMULUS	17	0.52	1.44	0.07	41.66
373	GO_PROTEIN_AUTOPROCESSING	13	0.52	1.44	0.07	42.74
374	GO_REGULATION_OF_RESPONSE_TO_DNA_DAMAGE_STIMULUS	168	0.33	1.44	0.05	42.79
375	GO_TRANSLESION_SYNTHESIS	36	0.45	1.44	0.09	42.78
376	GO_RNA_CATABOLIC_PROCESS	332	0.32	1.44	0.04	42.72
377	GO_MICROTUBULE_ORGANIZING_CENTER_LOCALIZATION	22	0.49	1.44	0.11	42.9
378	GO_NUCLEAR_PORE_ORGANIZATION	12	0.6	1.44	0.09	42.93
379	GO_SERINE_FAMILY_AMINO_ACID_METABOLIC_PROCESS	34	0.42	1.43	0.08	43.19
380	GO_REGULATION_OF_CELLULAR_RESPONSE_TO_HEAT	69	0.39	1.43	0.06	43.12
381	GO_POSITIVE_REGULATION_OF_INTERFERON_ALPHA_PRODUCTION	21	0.53	1.43	0.13	43.38
382	GO_PROTEIN_INSERTION_INTO_MITOCHONDRIAL_MEMBRANE	43	0.39	1.43	0.05	43.71
383	GO_POSTSYNAPTIC_MODULATION_OF_CHEMICAL_SYNAPTIC_TRANSMISSION	17	0.49	1.43	0.07	43.74
384	GO_RESPONSE_TO_CAFFEINE	17	0.53	1.43	0.08	43.62
385	GO_AMINO_ACID_ACTIVATION	45	0.45	1.43	0.1	43.63
386	GO_ERROR_PRONE_TRANSLESION_SYNTHESIS	20	0.53	1.43	0.11	43.54
387	GO_RESPONSE_TO_UV	121	0.32	1.43	0.03	43.74
388	GO_NON_RECOMBINATIONAL_REPAIR	73	0.4	1.43	0.11	43.64
389	GO_REGULATION_OF_CELL_MATURATION	20	0.44	1.43	0.08	43.79
390	GO_DNA_TEMPLATED_TRANSCRIPTION_ELONGATION	91	0.37	1.42	0.05	44.04
391	GO_TRANSCRIPTION_BY_RNA_POLYMERASE_III	46	0.4	1.42	0.08	44.36
392	GO_REGULATION_OF_TRANSLATIONAL_FIDELITY	15	0.53	1.42	0.12	44.3
393	GO_NUCLEOTIDE_EXCISION_REPAIR_DNA_GAP_FILLING	23	0.5	1.42	0.13	44.94
394	GO_SPLICEOSOMAL_COMPLEX_ASSEMBLY	34	0.44	1.42	0.1	44.97
395	GO_DETERMINATION_OF_ADULT_LIFESPAN	15	0.5	1.42	0.1	44.88
396	GO_CHROMATIN_ASSEMBLY_OR_DISASSEMBLY	154	0.4	1.42	0.12	44.88
397	GO_EYELID_DEVELOPMENT_IN_CAMERA_TYPE_EYE	13	0.56	1.42	0.11	45.16
398	GO_TRANSCRIPTION_INITIATION_FROM_RNA_POLYMERASE_II_PROMOTER	177	0.3	1.42	0.02	45.13
399	GO_FIBROBLAST_APOPTOTIC_PROCESS	19	0.48	1.41	0.1	45.43
400	GO_PROTEIN_K11_LINKED_UBIQUITINATION	28	0.46	1.41	0.1	46.5
401	GO_POSITIVE_REGULATION_OF_TELOMERE_MAINTENANCE	43	0.42	1.41	0.1	46.64
402	GO_POLYAMINE_BIOSYNTHETIC_PROCESS	12	0.54	1.41	0.1	46.59
403	GO_NUCLEOTIDE_EXCISION_REPAIR_DNA_INCISION	37	0.43	1.41	0.07	46.53
404	GO_CELLULAR_RESPONSE_TO_OXYGEN_LEVELS	200	0.32	1.41	0.05	46.48
405	GO_CORTICAL_CYTOSKELETON_ORGANIZATION	41	0.41	1.41	0.08	46.49
406	GO_NEGATIVE_REGULATION_BY_HOST_OF_VIRAL_TRANSCRIPTION	11	0.56	1.41	0.11	46.73
407	GO_IMMUNE_RESPONSE_TO_TUMOR_CELL	15	0.59	1.41	0.13	46.77
408	GO_REGULATION_OF_MRNA_CATABOLIC_PROCESS	174	0.34	1.4	0.05	46.78
409	GO_RIBONUCLEOPROTEIN_COMPLEX_SUBUNIT_ORGANIZATION	188	0.34	1.4	0.08	47.04
410	GO_RNA_METHYLATION	46	0.43	1.4	0.12	47.01
411	GO_SNRNA_TRANSCRIPTION	58	0.39	1.4	0.08	46.94
412	GO_MITOCHONDRIAL_OUTER_MEMBRANE_PERMEABILIZATION	49	0.37	1.4	0.06	47.18
413	GO_POSITIVE_REGULATION_OF_SYNAPTIC_PLASTICITY	10	0.58	1.4	0.1	47.09
414	GO_PEPTIDYL_THREONINE_MODIFICATION	99	0.34	1.4	0.05	47.02
415	GO_NEGATIVE_REGULATION_OF_NEUROTRANSMITTER_SECRETION	10	0.53	1.4	0.11	47.11
416	GO_POSTREPLICATION_REPAIR	46	0.42	1.4	0.11	47.3
417	GO_REGULATION_OF_DNA_TEMPLATED_TRANSCRIPTION_IN_RESPONSE_TO_STRESS	113	0.35	1.4	0.07	47.26
418	GO_MITOCHONDRIAL_TRANSLATION	119	0.43	1.4	0.14	47.26
419	GO_TRANSCRIPTION_INITIATION_FROM_RNA_POLYMERASE_I_PROMOTER	30	0.44	1.4	0.09	47.38
420	GO_COMMISSURAL_NEURON_AXON_GUIDANCE	12	0.57	1.39	0.12	48.08
421	GO_POSITIVE_REGULATION_OF_DENDRITIC_SPINE_DEVELOPMENT	34	0.39	1.39	0.08	48.65
422	GO_DNA_DAMAGE_RESPONSE_SIGNAL_TRANSDUCTION_RESULTING_IN_TRANSCRIPTION	15	0.48	1.39	0.1	48.66
423	GO_GERMINAL_CENTER_FORMATION	15	0.54	1.39	0.14	48.69
424	GO_PYRIMIDINE_NUCLEOSIDE_CATABOLIC_PROCESS	21	0.49	1.39	0.14	48.69
425	GO_POSITIVE_REGULATION_OF_MEMBRANE_PERMEABILITY	56	0.36	1.39	0.07	48.81
426	GO_POSITIVE_REGULATION_OF_ISOTYPE_SWITCHING_TO_IGG_ISOTYPES	10	0.6	1.39	0.17	49.07
427	GO_APOPTOTIC_MITOCHONDRIAL_CHANGES	101	0.33	1.39	0.05	49.31
428	GO_RESPONSE_TO_FOLLICLE_STIMULATING_HORMONE	16	0.52	1.39	0.1	49.22
429	GO_PYRIMIDINE_NUCLEOSIDE_MONOPHOSPHATE_BIOSYNTHETIC_PROCESS	15	0.49	1.38	0.1	49.3
430	GO_REGULATION_OF_MITOCHONDRIAL_MEMBRANE_PERMEABILITY_INVOLVED_IN_APOPTOTIC_PROCESS	52	0.37	1.38	0.06	49.24
431	GO_RIBONUCLEOPROTEIN_COMPLEX_DISASSEMBLY	14	0.49	1.38	0.11	49.72
432	GO_OOCYTE_DIFFERENTIATION	40	0.39	1.38	0.1	49.83
433	GO_NEGATIVE_REGULATION_OF_ASTROCYTE_DIFFERENTIATION	10	0.54	1.38	0.13	50.15
434	GO_PROTEIN_LOCALIZATION_TO_NUCLEUS	217	0.3	1.38	0.04	50.3
435	GO_MITOCHONDRIAL_GENOME_MAINTENANCE	18	0.47	1.38	0.11	50.32
436	GO_RESPONSE_TO_GONADOTROPIN	26	0.45	1.38	0.12	50.53
437	GO_POSITIVE_REGULATION_OF_TYPE_I_INTERFERON_PRODUCTION	72	0.38	1.38	0.12	50.56
438	GO_PYRIMIDINE_CONTAINING_COMPOUND_SALVAGE	10	0.55	1.38	0.13	50.55
439	GO_MACROMOLECULE_METHYLATION	208	0.31	1.37	0.06	50.58
440	GO_POSITIVE_REGULATION_OF_TISSUE_REMODELING	29	0.45	1.37	0.13	50.76
441	GO_COVALENT_CHROMATIN_MODIFICATION	364	0.29	1.37	0.03	50.7
442	GO_ANTIMICROBIAL_HUMORAL_RESPONSE	102	0.37	1.37	0.09	50.77
443	GO_NEGATIVE_REGULATION_OF_DNA_REPAIR	22	0.46	1.37	0.11	50.73
444	GO_DNA_METHYLATION_INVOLVED_IN_GAMETE_GENERATION	17	0.47	1.37	0.11	50.79
445	GO_REGULATION_OF_HEMATOPOIETIC_PROGENITOR_CELL_DIFFERENTIATION	79	0.39	1.37	0.11	50.7
446	GO_CYTOKINETIC_PROCESS	33	0.43	1.37	0.14	50.61
447	GO_REGULATION_OF_CELL_DIVISION	144	0.3	1.37	0.07	50.53
448	GO_REGULATION_OF_DENDRITIC_SPINE_MORPHOGENESIS	35	0.41	1.37	0.1	51.39
449	GO_RAP_PROTEIN_SIGNAL_TRANSDUCTION	14	0.5	1.36	0.14	52.03
450	GO_BLASTOCYST_GROWTH	16	0.47	1.36	0.11	51.95
451	GO_RESPONSE_TO_ANTINEOPLASTIC_AGENT	84	0.33	1.36	0.07	52.18
452	GO_PROTEIN_INSERTION_INTO_MEMBRANE	55	0.36	1.36	0.07	52.38
453	GO_CELLULAR_RESPONSE_TO_FOLLICLE_STIMULATING_HORMONE_STIMULUS	11	0.55	1.36	0.14	52.28
454	GO_DNA_DOUBLE_STRAND_BREAK_PROCESSING	18	0.5	1.36	0.13	52.34
455	GO_REGULATION_OF_CYTOLYSIS	17	0.49	1.36	0.12	52.28
456	GO_CELLULAR_RESPONSE_TO_ALKALOID	33	0.39	1.36	0.1	52.54
457	GO_PROTEIN_LOCALIZATION_TO_MICROTUBULE	11	0.51	1.36	0.13	52.67
458	GO_RRNA_TRANSCRIPTION	26	0.45	1.36	0.13	52.78
459	GO_METHYLATION	248	0.29	1.36	0.05	52.75
460	GO_CELLULAR_PROTEIN_COMPLEX_DISASSEMBLY	196	0.31	1.36	0.08	52.67
461	GO_OPIOID_RECEPTOR_SIGNALING_PATHWAY	11	0.52	1.36	0.14	52.94
462	GO_B_CELL_HOMEOSTASIS	26	0.48	1.36	0.15	52.83
463	GO_POSITIVE_REGULATION_OF_ISOTYPE_SWITCHING	22	0.46	1.35	0.16	53.55
464	GO_REGULATION_OF_RESPONSE_TO_TUMOR_CELL	13	0.59	1.35	0.16	53.49
465	GO_TRANSCRIPTION_PREINITIATION_COMPLEX_ASSEMBLY	38	0.39	1.35	0.11	53.45
466	GO_NEGATIVE_REGULATION_OF_ORGANELLE_ORGANIZATION	310	0.28	1.35	0.06	53.77
467	GO_REGULATION_OF_GLIAL_CELL_PROLIFERATION	28	0.42	1.35	0.11	54.04
468	GO_DRINKING_BEHAVIOR	10	0.56	1.35	0.15	54.23
469	GO_PROTEIN_LOCALIZATION_TO_NUCLEOLUS	10	0.56	1.35	0.13	54.2
470	GO_PIRNA_METABOLIC_PROCESS	12	0.52	1.35	0.13	54.18
471	GO_REGULATION_OF_POSTSYNAPSE_ORGANIZATION	86	0.35	1.34	0.09	55.01
472	GO_ADULT_HEART_DEVELOPMENT	12	0.49	1.34	0.13	55.07
473	GO_KERATINIZATION	145	0.37	1.34	0.15	55.45
474	GO_INOSITOL_PHOSPHATE_CATABOLIC_PROCESS	14	0.49	1.34	0.14	55.7
475	GO_PEPTIDYL_LYSINE_MODIFICATION	298	0.29	1.34	0.07	55.67
476	GO_POSITIVE_REGULATION_OF_CELL_CYCLE_G1_S_PHASE_TRANSITION	39	0.39	1.34	0.11	55.96
477	GO_REGULATION_OF_MEMBRANE_PERMEABILITY	70	0.34	1.34	0.08	56.03
478	GO_RRNA_CATABOLIC_PROCESS	16	0.46	1.34	0.13	55.99
479	GO_NEGATIVE_REGULATION_OF_MICROTUBULE_POLYMERIZATION	10	0.51	1.33	0.13	56.09
480	GO_REGULATION_OF_SPINDLE_ORGANIZATION	37	0.4	1.33	0.14	55.97
481	GO_KILLING_OF_CELLS_OF_OTHER_ORGANISM	51	0.38	1.33	0.12	55.92
482	GO_GLYCOSYL_COMPOUND_BIOSYNTHETIC_PROCESS	34	0.38	1.33	0.1	55.93
483	GO_NEGATIVE_REGULATION_OF_UBIQUITIN_PROTEIN_TRANSFERASE_ACTIVITY	16	0.47	1.33	0.14	55.83
484	GO_CHRONIC_INFLAMMATORY_RESPONSE	17	0.53	1.33	0.17	55.9
485	GO_POSITIVE_REGULATION_OF_DENDRITE_DEVELOPMENT	60	0.34	1.33	0.1	56.79
486	GO_REGULATION_OF_T_HELPER_17_TYPE_IMMUNE_RESPONSE	18	0.5	1.33	0.18	57.12
487	GO_POSITIVE_REGULATION_OF_BONE_RESORPTION	16	0.48	1.33	0.17	57.44
488	GO_FOLIC_ACID_METABOLIC_PROCESS	17	0.44	1.32	0.13	57.67
489	GO_NATURAL_KILLER_CELL_MEDIATED_IMMUNITY	57	0.47	1.32	0.25	58.73
490	GO_VIRAL_LATENCY	11	0.5	1.32	0.16	58.8
491	GO_REGULATION_OF_TRANSCRIPTION_BY_RNA_POLYMERASE_I	28	0.41	1.32	0.13	58.86
492	GO_POSITIVE_REGULATION_OF_TELOMERASE_ACTIVITY	32	0.42	1.32	0.14	58.99
493	GO_SKELETAL_MUSCLE_CELL_PROLIFERATION	13	0.5	1.32	0.15	59.06
494	GO_POSITIVE_REGULATION_OF_RESPONSE_TO_TUMOR_CELL	10	0.61	1.32	0.19	59.17
495	GO_CELLULAR_PROCESS_INVOLVED_IN_REPRODUCTION_IN_MULTICELLULAR_ORGANISM	283	0.27	1.32	0.05	59.16
496	GO_POSITIVE_REGULATION_OF_VIRAL_TRANSCRIPTION	36	0.37	1.32	0.11	59.15
497	GO_RECEPTOR_BIOSYNTHETIC_PROCESS	21	0.43	1.32	0.16	59.28
498	GO_RESPONSE_TO_EPIDERMAL_GROWTH_FACTOR	44	0.36	1.31	0.12	59.21
499	GO_ALPHA_AMINO_ACID_BIOSYNTHETIC_PROCESS	56	0.33	1.31	0.1	59.34
500	GO_INTERLEUKIN_1_MEDIATED_SIGNALING_PATHWAY	92	0.37	1.31	0.17	59.57
501	GO_POSITIVE_REGULATION_OF_KILLING_OF_CELLS_OF_OTHER_ORGANISM	11	0.52	1.31	0.17	60.55
502	GO_POSITIVE_REGULATION_OF_NATURAL_KILLER_CELL_MEDIATED_IMMUNITY	30	0.51	1.31	0.23	60.59
503	GO_PURINE_CONTAINING_COMPOUND_SALVAGE	14	0.47	1.31	0.17	60.58
504	GO_REGULATION_OF_TYPE_I_INTERFERON_MEDIATED_SIGNALING_PATHWAY	26	0.43	1.31	0.17	60.58
505	GO_SENSORY_PERCEPTION_OF_SMELL	291	0.33	1.31	0.15	61.03
506	GO_REGULATION_OF_MICROVILLUS_ORGANIZATION	10	0.52	1.3	0.19	60.95
507	GO_PROTEASOMAL_UBIQUITIN_INDEPENDENT_PROTEIN_CATABOLIC_PROCESS	22	0.51	1.3	0.22	60.95
508	GO_NCRNA_CATABOLIC_PROCESS	24	0.41	1.3	0.14	60.84
509	GO_BASE_CONVERSION_OR_SUBSTITUTION_EDITING	19	0.46	1.3	0.16	60.95
510	GO_CELLULAR_RESPONSE_TO_ESTRADIOL_STIMULUS	29	0.38	1.3	0.13	60.87
511	GO_INTRA_S_DNA_DAMAGE_CHECKPOINT	12	0.51	1.3	0.17	61.28
512	GO_ACROSOME_ASSEMBLY	10	0.5	1.3	0.16	61.52
513	GO_NEGATIVE_REGULATION_OF_CALCINEURIN_MEDIATED_SIGNALING	13	0.51	1.3	0.19	61.42
514	GO_N_ACETYLGLUCOSAMINE_METABOLIC_PROCESS	11	0.53	1.3	0.19	61.68
515	GO_REGULATION_OF_WATER_LOSS_VIA_SKIN	21	0.45	1.3	0.19	61.67
516	GO_POSITIVE_REGULATION_OF_DNA_BIOSYNTHETIC_PROCESS	59	0.36	1.3	0.17	61.94
517	GO_POSITIVE_REGULATION_OF_CHROMOSOME_ORGANIZATION	141	0.3	1.3	0.1	62.32
518	GO_REPLICATIVE_SENESCENCE	12	0.51	1.29	0.18	62.47
519	GO_RESPONSE_TO_HEAT	148	0.3	1.29	0.1	62.6
520	GO_REGULATION_OF_T_CELL_CHEMOTAXIS	16	0.51	1.29	0.22	62.65
521	GO_PRO_B_CELL_DIFFERENTIATION	11	0.51	1.29	0.18	62.59
522	GO_ANIMAL_ORGAN_REGENERATION	71	0.35	1.29	0.15	62.58
523	GO_POSITIVE_REGULATION_OF_MEIOTIC_CELL_CYCLE	20	0.43	1.29	0.16	62.47
524	GO_NEGATIVE_REGULATION_OF_PROTEIN_MODIFICATION_BY_SMALL_PROTEIN_CONJUGATION_OR_REMOVAL	67	0.32	1.29	0.12	62.45
525	GO_POSITIVE_REGULATION_OF_MUSCLE_CELL_APOPTOTIC_PROCESS	24	0.41	1.29	0.17	62.35
526	GO_NUCLEOTIDE_EXCISION_REPAIR	101	0.34	1.29	0.13	62.33
527	GO_ACTIN_CROSSLINK_FORMATION	10	0.51	1.29	0.2	62.26
528	GO_GROWTH_HORMONE_SECRETION	14	0.47	1.29	0.18	62.2
529	GO_V_D_J_RECOMBINATION	12	0.51	1.29	0.2	62.1
530	GO_CEREBRAL_CORTEX_DEVELOPMENT	97	0.31	1.29	0.1	62.82
531	GO_TRANSCRIPTION_COUPLED_NUCLEOTIDE_EXCISION_REPAIR	69	0.36	1.29	0.13	62.71
532	GO_POSITIVE_REGULATION_OF_MITOTIC_NUCLEAR_DIVISION	48	0.34	1.29	0.12	62.75
533	GO_MICROTUBULE_POLYMERIZATION_OR_DEPOLYMERIZATION	90	0.32	1.29	0.13	62.95
534	GO_ALDEHYDE_BIOSYNTHETIC_PROCESS	13	0.46	1.29	0.17	63.03
535	GO_ASYMMETRIC_CELL_DIVISION	19	0.44	1.28	0.18	63.33
536	GO_NUCLEOSIDE_CATABOLIC_PROCESS	28	0.42	1.28	0.2	63.3
537	GO_POSITIVE_REGULATION_OF_INTERLEUKIN_6_BIOSYNTHETIC_PROCESS	12	0.52	1.28	0.2	63.33
538	GO_IMMUNOGLOBULIN_PRODUCTION_INVOLVED_IN_IMMUNOGLOBULIN_MEDIATED_IMMUNE_RESPONSE	48	0.38	1.28	0.18	63.23
539	GO_REGULATION_OF_DNA_BIOSYNTHETIC_PROCESS	91	0.32	1.28	0.13	63.37
540	GO_POSITIVE_REGULATION_OF_PODOSOME_ASSEMBLY	10	0.54	1.28	0.22	63.35
541	GO_REGULATION_OF_DNA_BINDING	114	0.3	1.28	0.09	63.35
542	GO_NK_T_CELL_ACTIVATION	11	0.57	1.28	0.22	63.36
543	GO_NEGATIVE_REGULATION_OF_INFLAMMATORY_RESPONSE_TO_ANTIGENIC_STIMULUS	11	0.5	1.28	0.2	63.68
544	GO_AMINO_SUGAR_METABOLIC_PROCESS	20	0.45	1.28	0.19	63.67
545	GO_DNA_REPLICATION_DEPENDENT_NUCLEOSOME_ORGANIZATION	29	0.53	1.28	0.25	63.73
546	GO_POSITIVE_REGULATION_OF_PROTEIN_LOCALIZATION_TO_NUCLEUS	67	0.33	1.28	0.12	63.74
547	GO_REGULATION_OF_THYMOCYTE_APOPTOTIC_PROCESS	12	0.51	1.28	0.22	63.64
548	GO_NEGATIVE_REGULATION_OF_BEHAVIOR	16	0.44	1.28	0.15	63.92
549	GO_MITOCHONDRIAL_MEMBRANE_ORGANIZATION	94	0.32	1.27	0.13	64.16
550	GO_REGULATION_OF_PROTEIN_MODIFICATION_BY_SMALL_PROTEIN_CONJUGATION_OR_REMOVAL	185	0.28	1.27	0.1	64.8
551	GO_POSITIVE_REGULATION_OF_SMOOTH_MUSCLE_CELL_APOPTOTIC_PROCESS	14	0.47	1.27	0.17	64.9
552	GO_REGULATION_OF_GROWTH_HORMONE_SECRETION	12	0.49	1.27	0.19	64.85
553	GO_TRANSLATIONAL_ELONGATION	118	0.36	1.27	0.2	64.74
554	GO_NEGATIVE_REGULATION_OF_BONE_REMODELING	12	0.51	1.27	0.21	64.67
555	GO_CORNIFICATION	96	0.38	1.27	0.22	64.73
556	GO_NUCLEAR_TRANSCRIBED_MRNA_CATABOLIC_PROCESS_DEADENYLATION_DEPENDENT_DECAY	58	0.33	1.27	0.13	64.66
557	GO_PENTOSE_PHOSPHATE_SHUNT	11	0.51	1.27	0.22	64.65
558	GO_RESOLUTION_OF_MEIOTIC_RECOMBINATION_INTERMEDIATES	11	0.51	1.27	0.22	64.63
559	GO_POSITIVE_REGULATION_OF_TRANSCRIPTION_BY_RNA_POLYMERASE_I	20	0.41	1.27	0.17	64.96
560	GO_ISOTYPE_SWITCHING_TO_IGG_ISOTYPES	14	0.5	1.27	0.23	64.86
561	GO_REGULATION_OF_CELLULAR_AMINO_ACID_METABOLIC_PROCESS	59	0.41	1.26	0.25	65.76
562	GO_REGULATION_OF_RETINOIC_ACID_RECEPTOR_SIGNALING_PATHWAY	15	0.44	1.26	0.18	65.95
563	GO_NEGATIVE_REGULATION_OF_GLIAL_CELL_PROLIFERATION	14	0.47	1.26	0.21	65.88
564	GO_ECTODERM_DEVELOPMENT	20	0.42	1.26	0.18	65.84
565	GO_RESPONSE_TO_ALKALOID	99	0.29	1.26	0.1	65.78
566	GO_LEUKOCYTE_AGGREGATION	12	0.57	1.26	0.22	65.7
567	GO_KETONE_BIOSYNTHETIC_PROCESS	40	0.35	1.26	0.15	66.29
568	GO_TRNA_WOBBLE_BASE_MODIFICATION	15	0.45	1.26	0.16	66.44
569	GO_CARDIAC_VENTRICLE_FORMATION	10	0.52	1.26	0.22	66.35
570	GO_PROTEIN_HETEROTETRAMERIZATION	48	0.4	1.26	0.23	66.68
571	GO_HISTONE_H3_K9_METHYLATION	30	0.38	1.26	0.17	66.86
572	GO_CEREBRAL_CORTEX_NEURON_DIFFERENTIATION	23	0.39	1.25	0.17	66.79
573	GO_TRANSCRIPTION_INITIATION_FROM_RNA_POLYMERASE_III_PROMOTER	11	0.48	1.25	0.21	67.07
574	GO_INTRINSIC_APOPTOTIC_SIGNALING_PATHWAY_BY_P53_CLASS_MEDIATOR	65	0.3	1.25	0.12	67.69
575	GO_POSITIVE_REGULATION_OF_DENDRITE_MORPHOGENESIS	33	0.37	1.25	0.18	67.68
576	GO_NEGATIVE_REGULATION_OF_RNA_CATABOLIC_PROCESS	44	0.34	1.25	0.17	68.03
577	GO_AMINE_BIOSYNTHETIC_PROCESS	21	0.4	1.25	0.18	67.97
578	GO_HETEROCHROMATIN_ORGANIZATION	15	0.44	1.25	0.19	68.01
579	GO_TELOMERE_CAPPING	46	0.37	1.25	0.19	68.25
580	GO_HISTONE_H3_K9_MODIFICATION	37	0.36	1.25	0.17	68.42
581	GO_NUCLEOBASE_CONTAINING_SMALL_MOLECULE_BIOSYNTHETIC_PROCESS	88	0.3	1.25	0.11	68.41
582	GO_POSITIVE_REGULATION_OF_MITOCHONDRION_ORGANIZATION	100	0.29	1.24	0.12	68.44
583	GO_DENDRITIC_SPINE_MORPHOGENESIS	49	0.34	1.24	0.19	68.75
584	GO_PERK_MEDIATED_UNFOLDED_PROTEIN_RESPONSE	20	0.41	1.24	0.18	68.73
585	GO_CILIARY_BASAL_BODY_PLASMA_MEMBRANE_DOCKING	71	0.35	1.24	0.19	68.61
586	GO_POSITIVE_REGULATION_OF_ENDOPLASMIC_RETICULUM_STRESS_INDUCED_INTRINSIC_APOPTOTIC_SIGNALING_PATHWAY	10	0.49	1.24	0.21	69.16
587	GO_NEGATIVE_REGULATION_OF_LEUKOCYTE_PROLIFERATION	73	0.37	1.24	0.26	69.06
588	GO_PROTEIN_MODIFICATION_BY_SMALL_PROTEIN_REMOVAL	242	0.3	1.24	0.19	69.14
589	GO_ACTIVATION_OF_JNKK_ACTIVITY	11	0.45	1.24	0.2	69.14
590	GO_POSITIVE_REGULATION_OF_NUCLEAR_DIVISION	60	0.31	1.24	0.14	69.77
591	GO_RIBOSOMAL_LARGE_SUBUNIT_ASSEMBLY	23	0.46	1.24	0.26	69.7
592	GO_POSITIVE_REGULATION_OF_G1_S_TRANSITION_OF_MITOTIC_CELL_CYCLE	32	0.38	1.24	0.2	69.85
593	GO_CELL_DIFFERENTIATION_INVOLVED_IN_EMBRYONIC_PLACENTA_DEVELOPMENT	25	0.4	1.24	0.19	69.74
594	GO_PROTEIN_CONTAINING_COMPLEX_LOCALIZATION	234	0.27	1.23	0.14	69.79
595	GO_REGULATION_OF_REPRODUCTIVE_PROCESS	135	0.28	1.23	0.14	70.04
596	GO_NEGATIVE_REGULATION_OF_CHROMATIN_ORGANIZATION	51	0.32	1.23	0.18	70.25
597	GO_DENDRITIC_SPINE_DEVELOPMENT	76	0.31	1.23	0.17	70.17
598	GO_INTERFERON_ALPHA_PRODUCTION	29	0.43	1.23	0.26	70.06
599	GO_DNA_CATABOLIC_PROCESS	33	0.36	1.23	0.18	70.43
600	GO_RIBONUCLEOSIDE_CATABOLIC_PROCESS	19	0.45	1.23	0.26	70.38
601	GO_MICROTUBULE_DEPOLYMERIZATION	34	0.35	1.23	0.17	70.51
602	GO_PEPTIDYL_GLUTAMIC_ACID_MODIFICATION	17	0.42	1.23	0.23	70.82
603	GO_CYTOPLASMIC_PATTERN_RECOGNITION_RECEPTOR_SIGNALING_PATHWAY_IN_RESPONSE_TO_VIRUS	22	0.4	1.23	0.21	70.72
604	GO_POLYOL_METABOLIC_PROCESS	59	0.32	1.23	0.15	70.73
605	GO_MITOCHONDRION_LOCALIZATION	33	0.35	1.23	0.19	70.64
606	GO_APOPTOTIC_PROCESS_INVOLVED_IN_MORPHOGENESIS	23	0.42	1.23	0.24	70.67
607	GO_MICROVILLUS_ASSEMBLY	14	0.42	1.23	0.19	70.57
608	GO_NEGATIVE_REGULATION_OF_DNA_BINDING	50	0.33	1.23	0.18	70.46
609	GO_REGULATION_OF_HISTONE_H3_K9_METHYLATION	18	0.41	1.23	0.21	70.46
610	GO_REGULATION_OF_DENDRITIC_SPINE_DEVELOPMENT	56	0.32	1.23	0.17	70.57
611	GO_RESPONSE_TO_ACTIVITY	57	0.32	1.22	0.18	70.71
612	GO_INTERLEUKIN_2_BIOSYNTHETIC_PROCESS	22	0.47	1.22	0.28	70.63
613	GO_MITOCHONDRIAL_FUSION	16	0.44	1.22	0.22	70.83
614	GO_HISTONE_H4_DEACETYLATION	11	0.46	1.22	0.21	70.85
615	GO_REGULATION_OF_STEM_CELL_POPULATION_MAINTENANCE	22	0.4	1.22	0.2	70.77
616	GO_CYTOPLASMIC_PATTERN_RECOGNITION_RECEPTOR_SIGNALING_PATHWAY	47	0.36	1.22	0.23	70.74
617	GO_REGULATION_OF_NATURAL_KILLER_CELL_MEDIATED_IMMUNITY	42	0.45	1.22	0.31	70.67
618	GO_RESPONSE_TO_RADIATION	393	0.24	1.22	0.09	70.96
619	GO_POSITIVE_REGULATION_OF_MULTI_ORGANISM_PROCESS	163	0.27	1.22	0.15	70.91
620	GO_ROSTROCAUDAL_NEURAL_TUBE_PATTERNING	10	0.47	1.22	0.26	70.86
621	GO_RNA_POLYMERASE_II_PREINITIATION_COMPLEX_ASSEMBLY	24	0.39	1.22	0.22	70.75
622	GO_COLLATERAL_SPROUTING	23	0.37	1.22	0.2	70.98
623	GO_ESTABLISHMENT_OF_SPINDLE_ORIENTATION	24	0.4	1.22	0.24	70.91
624	GO_VIRAL_LIFE_CYCLE	287	0.28	1.22	0.19	70.85
625	GO_POSITIVE_REGULATION_OF_INTERLEUKIN_2_BIOSYNTHETIC_PROCESS	13	0.56	1.22	0.29	71.03
626	GO_CELLULAR_AMINO_ACID_METABOLIC_PROCESS	262	0.28	1.22	0.18	70.96
627	GO_REGULATION_OF_ESTABLISHMENT_OF_PROTEIN_LOCALIZATION_TO_MITOCHONDRION	67	0.29	1.22	0.14	70.99
628	GO_CELL_KILLING	142	0.36	1.22	0.27	71.26
629	GO_AMINOACYL_TRNA_METABOLISM_INVOLVED_IN_TRANSLATIONAL_FIDELITY	10	0.52	1.22	0.25	71.17
630	GO_POSITIVE_REGULATION_OF_RELEASE_OF_CYTOCHROME_C_FROM_MITOCHONDRIA	25	0.37	1.22	0.18	71.11
631	GO_MALE_GAMETE_GENERATION	424	0.24	1.22	0.08	71
632	GO_LINOLEIC_ACID_METABOLIC_PROCESS	16	0.42	1.22	0.22	70.98
633	GO_POSITIVE_REGULATION_OF_CELL_KILLING	60	0.43	1.21	0.3	70.92
634	GO_LATERAL_MESODERM_DEVELOPMENT	15	0.45	1.21	0.21	70.93
635	GO_CELLULAR_RESPONSE_TO_PURINE_CONTAINING_COMPOUND	13	0.48	1.21	0.25	71.08
636	GO_NEGATIVE_REGULATION_OF_GLIOGENESIS	36	0.37	1.21	0.23	71.01
637	GO_NEGATIVE_REGULATION_OF_DNA_METABOLIC_PROCESS	77	0.31	1.21	0.16	71.03
638	GO_ASPARTATE_FAMILY_AMINO_ACID_BIOSYNTHETIC_PROCESS	21	0.39	1.21	0.22	71.09
639	GO_RRNA_CONTAINING_RIBONUCLEOPROTEIN_COMPLEX_EXPORT_FROM_NUCLEUS	16	0.47	1.21	0.27	71.25
640	GO_REGULATION_OF_TELOMERASE_ACTIVITY	42	0.35	1.21	0.2	71.31
641	GO_NEGATIVE_REGULATION_OF_PEPTIDYL_SERINE_PHOSPHORYLATION	21	0.4	1.21	0.24	71.33
642	GO_GERM_CELL_DEVELOPMENT	202	0.25	1.21	0.13	71.29
643	GO_REGULATION_OF_INNATE_IMMUNE_RESPONSE	387	0.31	1.21	0.26	71.3
644	GO_VITAMIN_BIOSYNTHETIC_PROCESS	22	0.39	1.21	0.23	71.53
645	GO_CELLULAR_AMINO_ACID_BIOSYNTHETIC_PROCESS	57	0.3	1.21	0.2	71.49
646	GO_REGULATION_OF_APOPTOTIC_PROCESS_INVOLVED_IN_DEVELOPMENT	11	0.49	1.21	0.27	71.63
647	GO_REGULATION_OF_APOPTOTIC_PROCESS_INVOLVED_IN_MORPHOGENESIS	11	0.49	1.21	0.27	71.52
648	GO_TELOMERE_MAINTENANCE_IN_RESPONSE_TO_DNA_DAMAGE	13	0.45	1.21	0.24	71.55
649	GO_NEUROBLAST_PROLIFERATION	55	0.33	1.21	0.21	71.61
650	GO_POSITIVE_REGULATION_OF_VIRAL_PROCESS	93	0.29	1.21	0.19	71.51
651	GO_INTRINSIC_APOPTOTIC_SIGNALING_PATHWAY	250	0.25	1.2	0.13	71.77
652	GO_REGULATION_OF_TRANSLATIONAL_INITIATION_IN_RESPONSE_TO_STRESS	14	0.41	1.2	0.21	71.68
653	GO_PHOSPHORYLATED_CARBOHYDRATE_DEPHOSPHORYLATION	13	0.46	1.2	0.25	71.61
654	GO_RESPONSE_TO_LEUKEMIA_INHIBITORY_FACTOR	90	0.3	1.2	0.17	71.51
655	GO_POSITIVE_REGULATION_OF_GLIAL_CELL_PROLIFERATION	14	0.46	1.2	0.26	71.42
656	GO_INNATE_IMMUNE_RESPONSE_ACTIVATING_CELL_SURFACE_RECEPTOR_SIGNALING_PATHWAY	102	0.33	1.2	0.22	71.73
657	GO_CELLULAR_RESPONSE_TO_IRON_ION	11	0.43	1.2	0.23	71.92
658	GO_NECROTIC_CELL_DEATH	43	0.35	1.2	0.24	72.2
659	GO_POSITIVE_REGULATION_OF_PROTEIN_OLIGOMERIZATION	18	0.39	1.2	0.22	72.39
660	GO_PALLIUM_DEVELOPMENT	147	0.28	1.2	0.17	72.45
661	GO_PROTEIN_K63_LINKED_UBIQUITINATION	43	0.32	1.2	0.2	72.36
662	GO_POSITIVE_REGULATION_OF_MRNA_3_END_PROCESSING	11	0.45	1.2	0.24	72.5
663	GO_PROTEIN_HEXAMERIZATION	12	0.44	1.2	0.22	72.61
664	GO_NEGATIVE_REGULATION_OF_PROTEIN_MATURATION	25	0.4	1.2	0.25	72.83
665	GO_POSITIVE_REGULATION_OF_PROTEIN_MODIFICATION_BY_SMALL_PROTEIN_CONJUGATION_OR_REMOVAL	109	0.28	1.2	0.15	72.78
666	GO_RESPONSE_TO_INTERLEUKIN_1	180	0.31	1.19	0.24	72.93
667	GO_NEGATIVE_REGULATION_OF_VIRAL_PROCESS	85	0.35	1.19	0.28	73.26
668	GO_PEPTIDYL_LYSINE_METHYLATION	88	0.3	1.19	0.21	73.21
669	GO_POLY_A_PLUS_MRNA_EXPORT_FROM_NUCLEUS	14	0.43	1.19	0.26	73.12
670	GO_POSITIVE_REGULATION_OF_NEUROBLAST_PROLIFERATION	21	0.41	1.19	0.25	73.18
671	GO_PROTEIN_CONTAINING_COMPLEX_DISASSEMBLY	292	0.25	1.19	0.17	73.13
672	GO_EPIDERMIS_DEVELOPMENT	360	0.27	1.19	0.2	73.21
673	GO_PEPTIDYL_LYSINE_DIMETHYLATION	14	0.44	1.19	0.27	73.27
674	GO_NUCLEOTIDE_BINDING_DOMAIN_LEUCINE_RICH_REPEAT_CONTAINING_RECEPTOR_SIGNALING_PATHWAY	26	0.4	1.19	0.25	73.19
675	GO_SNRNA_PROCESSING	22	0.41	1.19	0.25	73.18
676	GO_MITOCHONDRIAL_TRANSMEMBRANE_TRANSPORT	56	0.33	1.19	0.24	73.2
677	GO_TRANSCRIPTION_ELONGATION_FROM_RNA_POLYMERASE_II_PROMOTER	69	0.32	1.19	0.22	73.28
678	GO_NUCLEOSOME_POSITIONING	16	0.44	1.19	0.27	73.25
679	GO_REGULATION_OF_STEM_CELL_DIFFERENTIATION	103	0.29	1.19	0.23	73.39
680	GO_MITOCHONDRION_MORPHOGENESIS	18	0.39	1.19	0.24	73.45
681	GO_REGULATION_OF_SPINDLE_ASSEMBLY	24	0.39	1.19	0.24	73.44
682	GO_POSITIVE_REGULATION_OF_PEPTIDYL_THREONINE_PHOSPHORYLATION	24	0.37	1.19	0.25	73.45
683	GO_CELLULAR_RESPONSE_TO_CHOLESTEROL	16	0.4	1.19	0.23	73.54
684	GO_CELL_CELL_RECOGNITION	65	0.3	1.19	0.18	73.48
685	GO_REGULATION_OF_DENDRITIC_CELL_DIFFERENTIATION	11	0.54	1.19	0.31	73.38
686	GO_MODIFICATION_OF_MORPHOLOGY_OR_PHYSIOLOGY_OF_OTHER_ORGANISM	142	0.28	1.19	0.18	73.39
687	GO_NEGATIVE_REGULATION_OF_PROTEIN_DEPHOSPHORYLATION	48	0.33	1.18	0.23	73.79
688	GO_NEGATIVE_REGULATION_OF_MEGAKARYOCYTE_DIFFERENTIATION	16	0.51	1.18	0.34	74.24
689	GO_SERINE_PHOSPHORYLATION_OF_STAT_PROTEIN	24	0.38	1.18	0.23	74.44
690	GO_TYPE_I_INTERFERON_PRODUCTION	116	0.32	1.18	0.26	74.41
691	GO_REGULATION_OF_DENDRITE_DEVELOPMENT	124	0.27	1.18	0.17	74.32
692	GO_POSITIVE_REGULATION_OF_LEUKOCYTE_ADHESION_TO_VASCULAR_ENDOTHELIAL_CELL	11	0.51	1.18	0.32	74.24
693	GO_RESPONSE_TO_MUSCLE_ACTIVITY	20	0.37	1.18	0.24	74.2
694	GO_POSITIVE_REGULATION_OF_PROTEIN_COMPLEX_ASSEMBLY	204	0.26	1.18	0.2	74.13
695	GO_DNA_CATABOLIC_PROCESS_ENDONUCLEOLYTIC	28	0.37	1.18	0.25	74.1
696	GO_RNA_STABILIZATION	37	0.33	1.18	0.21	74.23
697	GO_CARDIAC_CHAMBER_FORMATION	12	0.47	1.18	0.26	74.16
698	GO_POSITIVE_REGULATION_OF_MONOOXYGENASE_ACTIVITY	28	0.36	1.18	0.25	74.22
699	GO_RESPONSE_TO_X_RAY	29	0.34	1.18	0.24	74.12
700	GO_RESPONSE_TO_OXYGEN_RADICAL	28	0.36	1.18	0.24	74.25
701	GO_REGULATION_OF_LYMPHOCYTE_CHEMOTAXIS	24	0.44	1.18	0.35	74.41
702	GO_BINDING_OF_SPERM_TO_ZONA_PELLUCIDA	36	0.34	1.17	0.23	74.61
703	GO_REGULATION_OF_RNA_BINDING	11	0.45	1.17	0.26	74.7
704	GO_SENSORY_PERCEPTION_OF_CHEMICAL_STIMULUS	347	0.28	1.17	0.23	74.63
705	GO_ALTERNATIVE_MRNA_SPLICING_VIA_SPLICEOSOME	43	0.34	1.17	0.26	74.87
706	GO_PROTEIN_HOMOTRIMERIZATION	29	0.35	1.17	0.25	74.83
707	GO_POSITIVE_REGULATION_OF_HISTONE_METHYLATION	30	0.34	1.17	0.22	75.03
708	GO_HEMATOPOIETIC_STEM_CELL_DIFFERENTIATION	75	0.33	1.17	0.27	75
709	GO_T_CELL_CHEMOTAXIS	24	0.45	1.17	0.34	75.57
710	GO_MIRNA_METABOLIC_PROCESS	14	0.42	1.17	0.26	75.5
711	GO_NEGATIVE_REGULATION_OF_RNA_SPLICING	14	0.43	1.17	0.27	75.43
712	GO_PURINE_NUCLEOSIDE_MONOPHOSPHATE_METABOLIC_PROCESS	20	0.37	1.17	0.24	75.46
713	GO_NUCLEAR_BODY_ORGANIZATION	13	0.46	1.17	0.31	75.41
714	GO_NEGATIVE_REGULATION_OF_VIRAL_GENOME_REPLICATION	48	0.39	1.17	0.3	75.53
715	GO_CELLULAR_RESPONSE_TO_UV	70	0.28	1.17	0.21	75.52
716	GO_PROTEIN_K63_LINKED_DEUBIQUITINATION	24	0.38	1.17	0.26	75.54
717	GO_IN_UTERO_EMBRYONIC_DEVELOPMENT	310	0.24	1.17	0.16	75.47
718	GO_MYOTUBE_CELL_DEVELOPMENT	29	0.35	1.17	0.26	75.4
719	GO_ACTIVATION_OF_NF_KAPPAB_INDUCING_KINASE_ACTIVITY	18	0.39	1.17	0.27	75.44
720	GO_HISTONE_H3_ACETYLATION	40	0.31	1.16	0.24	75.39
721	GO_MICROTUBULE_POLYMERIZATION	62	0.31	1.16	0.24	75.52
722	GO_REGULATION_OF_PROTEIN_POLYUBIQUITINATION	18	0.4	1.16	0.29	75.45
723	GO_CELLULAR_RESPONSE_TO_DRUG	317	0.25	1.16	0.21	76.17
724	GO_NEGATIVE_REGULATION_OF_RESPONSE_TO_DNA_DAMAGE_STIMULUS	61	0.29	1.16	0.21	76.22
725	GO_PEPTIDYL_SERINE_MODIFICATION	273	0.24	1.16	0.2	76.13
726	GO_NUCLEOTIDE_TRANSPORT	20	0.39	1.16	0.26	76.16
727	GO_CELLULAR_PROTEIN_CONTAINING_COMPLEX_LOCALIZATION	16	0.4	1.16	0.27	76.1
728	GO_REGULATION_OF_ASPARTIC_TYPE_PEPTIDASE_ACTIVITY	11	0.47	1.16	0.3	76.01
729	GO_PROTEIN_LOCALIZATION_TO_MITOCHONDRION	121	0.27	1.16	0.23	76.08
730	GO_AGING	282	0.25	1.16	0.22	76.28
731	GO_RESPONSE_TO_MURAMYL_DIPEPTIDE	18	0.43	1.16	0.33	76.3
732	GO_RESPONSE_TO_TEMPERATURE_STIMULUS	206	0.24	1.16	0.22	76.7
733	GO_REGULATION_OF_NUCLEASE_ACTIVITY	19	0.39	1.16	0.27	76.63
734	GO_REGULATION_OF_VIRAL_GENOME_REPLICATION	81	0.32	1.16	0.27	76.54
735	GO_REGULATION_OF_NUCLEOBASE_CONTAINING_COMPOUND_TRANSPORT	16	0.43	1.15	0.3	76.8
736	GO_REGULATION_OF_OXIDATIVE_PHOSPHORYLATION	21	0.37	1.15	0.27	76.9
737	GO_TUMOR_NECROSIS_FACTOR_MEDIATED_SIGNALING_PATHWAY	149	0.3	1.15	0.29	76.86
738	GO_REGULATION_OF_ISOTYPE_SWITCHING	30	0.36	1.15	0.29	76.96
739	GO_DEFENSE_RESPONSE_TO_BACTERIUM	204	0.29	1.15	0.28	77.08
740	GO_OLFACTORY_LOBE_DEVELOPMENT	31	0.35	1.15	0.26	77.17
741	GO_CELLULAR_RESPONSE_TO_VIRUS	43	0.33	1.15	0.28	77.28
742	GO_TRNA_WOBBLE_URIDINE_MODIFICATION	11	0.44	1.15	0.28	77.5
743	GO_INTRINSIC_APOPTOTIC_SIGNALING_PATHWAY_IN_RESPONSE_TO_DNA_DAMAGE	89	0.27	1.15	0.23	77.4
744	GO_NUCLEOBASE_CONTAINING_SMALL_MOLECULE_CATABOLIC_PROCESS	44	0.32	1.15	0.28	77.45
745	GO_NUCLEOSIDE_MONOPHOSPHATE_METABOLIC_PROCESS	26	0.34	1.15	0.24	77.43
746	GO_PIGMENT_METABOLIC_PROCESS	61	0.29	1.15	0.23	77.38
747	GO_REGULATION_OF_PEPTIDYL_THREONINE_PHOSPHORYLATION	36	0.34	1.15	0.27	77.38
748	GO_REGULATION_OF_VIRAL_INDUCED_CYTOPLASMIC_PATTERN_RECOGNITION_RECEPTOR_SIGNALING_PATHWAY	16	0.39	1.15	0.26	77.93
749	GO_HISTONE_METHYLATION	105	0.28	1.14	0.25	78.38
750	GO_TOLERANCE_INDUCTION	22	0.47	1.14	0.37	78.3
751	GO_REGULATION_OF_TOLERANCE_INDUCTION	14	0.49	1.14	0.36	78.35
752	GO_MITOTIC_SISTER_CHROMATID_COHESION	12	0.44	1.14	0.29	78.35
753	GO_CHYLOMICRON_ASSEMBLY	10	0.53	1.14	0.36	78.63
754	GO_AEROBIC_RESPIRATION	73	0.32	1.14	0.3	78.88
755	GO_RNA_POLYADENYLATION	37	0.33	1.14	0.28	78.92
756	GO_REGULATION_OF_PROTEIN_LOCALIZATION_TO_NUCLEUS	102	0.28	1.14	0.23	78.82
757	GO_CELLULAR_RESPONSE_TO_OXYGEN_RADICAL	24	0.37	1.14	0.27	79.09
758	GO_PYRIMIDINE_NUCLEOSIDE_TRIPHOSPHATE_BIOSYNTHETIC_PROCESS	14	0.41	1.14	0.29	79.14
759	GO_TRANSPOSITION	22	0.4	1.14	0.33	79.29
760	GO_REGULATION_OF_COENZYME_METABOLIC_PROCESS	12	0.42	1.14	0.29	79.39
761	GO_CELLULAR_RESPONSE_TO_ALCOHOL	79	0.28	1.14	0.25	79.35
762	GO_REGULATION_OF_CELLULAR_RESPIRATION	24	0.36	1.14	0.31	79.26
763	GO_STABILIZATION_OF_MEMBRANE_POTENTIAL	16	0.39	1.14	0.3	79.17
764	GO_SUCKLING_BEHAVIOR	11	0.43	1.13	0.3	79.3
765	GO_HISTONE_H2A_ACETYLATION	12	0.44	1.13	0.31	79.23
766	GO_POSITIVE_REGULATION_OF_LYMPHOCYTE_MEDIATED_IMMUNITY	93	0.37	1.13	0.36	79.32
767	GO_POSITIVE_REGULATION_OF_VASCULAR_ENDOTHELIAL_CELL_PROLIFERATION	13	0.4	1.13	0.29	79.32
768	GO_LAYER_FORMATION_IN_CEREBRAL_CORTEX	10	0.44	1.13	0.3	79.31
769	GO_NEGATIVE_REGULATION_OF_REPRODUCTIVE_PROCESS	48	0.3	1.13	0.26	79.22
770	GO_REGULATION_OF_TRANSLATIONAL_INITIATION	70	0.3	1.13	0.29	79.42
771	GO_MULTICELLULAR_ORGANISM_AGING	30	0.32	1.13	0.27	79.54
772	GO_NEGATIVE_REGULATION_OF_EPIDERMIS_DEVELOPMENT	15	0.4	1.13	0.3	79.57
773	GO_POSITIVE_REGULATION_OF_INTERFERON_GAMMA_BIOSYNTHETIC_PROCESS	12	0.47	1.13	0.33	79.5
774	GO_NUCLEOSIDE_PHOSPHATE_CATABOLIC_PROCESS	62	0.29	1.13	0.27	79.48
775	GO_ACTIVATION_OF_INNATE_IMMUNE_RESPONSE	273	0.28	1.13	0.29	79.4
776	GO_EMBRYONIC_VISCEROCRANIUM_MORPHOGENESIS	11	0.45	1.13	0.34	79.46
777	GO_CYTOPLASMIC_SEQUESTERING_OF_PROTEIN	21	0.36	1.13	0.3	79.38
778	GO_FORMATION_OF_CYTOPLASMIC_TRANSLATION_INITIATION_COMPLEX	11	0.46	1.13	0.34	79.29
779	GO_REGULATION_OF_DEVELOPMENT_HETEROCHRONIC	12	0.45	1.13	0.33	79.23
780	GO_REGULATION_OF_PROTEIN_OLIGOMERIZATION	36	0.32	1.13	0.3	79.2
781	GO_RIG_I_SIGNALING_PATHWAY	16	0.38	1.13	0.29	79.17
782	GO_DEFENSE_RESPONSE_TO_OTHER_ORGANISM	416	0.28	1.13	0.33	79.1
783	GO_POSITIVE_REGULATION_OF_T_HELPER_1_TYPE_IMMUNE_RESPONSE	20	0.46	1.13	0.37	79.19
784	GO_MICROVILLUS_ORGANIZATION	20	0.35	1.13	0.28	79.13
785	GO_CHROMATIN_SILENCING_AT_RDNA	32	0.45	1.13	0.37	79.32
786	GO_PROTEIN_METHYLATION	126	0.26	1.13	0.25	79.26
787	GO_VIRAL_RNA_GENOME_REPLICATION	27	0.35	1.13	0.3	79.24
788	GO_MITOCHONDRIAL_DEPOLARIZATION	21	0.35	1.13	0.3	79.15
789	GO_POSITIVE_REGULATION_OF_HORMONE_BIOSYNTHETIC_PROCESS	11	0.46	1.13	0.34	79.17
790	GO_PROTEIN_TETRAMERIZATION	149	0.25	1.13	0.26	79.12
791	GO_HEMATOPOIETIC_PROGENITOR_CELL_DIFFERENTIATION	150	0.26	1.12	0.27	79.39
792	GO_GLUTAMINE_METABOLIC_PROCESS	20	0.37	1.12	0.31	79.33
793	GO_GTP_METABOLIC_PROCESS	12	0.45	1.12	0.35	79.28
794	GO_REGULATION_OF_NEUROBLAST_PROLIFERATION	27	0.35	1.12	0.32	79.2
795	GO_PEPTIDYL_CYSTEINE_MODIFICATION	40	0.3	1.12	0.26	79.23
796	GO_REGULATION_OF_SYMBIOSIS_ENCOMPASSING_MUTUALISM_THROUGH_PARASITISM	202	0.27	1.12	0.27	79.14
797	GO_NEURON_PROJECTION_ORGANIZATION	76	0.28	1.12	0.28	79.54
798	GO_DEOXYRIBONUCLEOTIDE_BIOSYNTHETIC_PROCESS	14	0.41	1.12	0.3	79.75
799	GO_REGULATION_OF_VIRAL_LIFE_CYCLE	127	0.29	1.12	0.28	79.75
800	GO_CIRCADIAN_SLEEP_WAKE_CYCLE_SLEEP	20	0.37	1.12	0.32	79.69
801	GO_INTERFERON_GAMMA_BIOSYNTHETIC_PROCESS	17	0.43	1.12	0.35	79.72
802	GO_DETECTION_OF_STIMULUS_INVOLVED_IN_SENSORY_PERCEPTION	352	0.26	1.12	0.3	79.84
803	GO_CYTOPLASMIC_TRANSLATIONAL_INITIATION	24	0.37	1.12	0.34	79.91
804	GO_RESPONSE_TO_FUNGUS	44	0.34	1.12	0.32	80.41
805	GO_MONOSACCHARIDE_CATABOLIC_PROCESS	36	0.34	1.11	0.3	80.47
806	GO_2_OXOGLUTARATE_METABOLIC_PROCESS	15	0.41	1.11	0.32	80.65
807	GO_NUCLEOLAR_LARGE_RRNA_TRANSCRIPTION_BY_RNA_POLYMERASE_I	12	0.45	1.11	0.33	80.62
808	GO_TRICARBOXYLIC_ACID_CYCLE	32	0.37	1.11	0.34	80.89
809	GO_REGULATION_OF_CELLULAR_AMINE_METABOLIC_PROCESS	77	0.31	1.11	0.34	80.84
810	GO_PEPTIDYL_ARGININE_MODIFICATION	21	0.36	1.11	0.33	80.79
811	GO_HISTONE_DEACETYLATION	62	0.27	1.11	0.27	80.95
812	GO_HISTAMINE_TRANSPORT	11	0.46	1.11	0.36	80.87
813	GO_REGULATION_OF_DNA_METHYLATION	19	0.36	1.11	0.31	80.89
814	GO_RESPONSE_TO_BRONCHODILATOR	49	0.31	1.11	0.31	80.81
815	GO_REGULATION_OF_EPIDERMIS_DEVELOPMENT	71	0.28	1.11	0.29	80.92
816	GO_CYTOPLASMIC_MICROTUBULE_ORGANIZATION	44	0.3	1.11	0.3	80.87
817	GO_REGULATION_OF_CIRCADIAN_RHYTHM	89	0.26	1.11	0.28	80.91
818	GO_INTRACELLULAR_MRNA_LOCALIZATION	11	0.44	1.11	0.33	81.06
819	GO_NEGATIVE_REGULATION_OF_CD4_POSITIVE_ALPHA_BETA_T_CELL_ACTIVATION	25	0.39	1.11	0.35	81.02
820	GO_VITAMIN_D_BIOSYNTHETIC_PROCESS	12	0.44	1.11	0.35	81.16
821	GO_MODULATION_BY_SYMBIONT_OF_HOST_CELLULAR_PROCESS	25	0.36	1.11	0.33	81.21
822	GO_LIPID_GLYCOSYLATION	12	0.42	1.11	0.35	81.27
823	GO_REGULATION_OF_TRANSLATION_IN_RESPONSE_TO_STRESS	18	0.36	1.11	0.32	81.21
824	GO_NEGATIVE_REGULATION_OF_MRNA_SPLICING_VIA_SPLICEOSOME	11	0.44	1.11	0.33	81.19
825	GO_POSITIVE_REGULATION_OF_INTERFERON_BETA_PRODUCTION	29	0.36	1.1	0.33	81.22
826	GO_REGULATION_OF_CELL_KILLING	84	0.37	1.1	0.39	81.16
827	GO_MITOCHONDRIAL_TRANSPORT	192	0.25	1.1	0.27	81.09
828	GO_DNA_DEMETHYLATION	21	0.36	1.1	0.34	81.01
829	GO_NUCLEOSIDE_PHOSPHATE_BIOSYNTHETIC_PROCESS	211	0.24	1.1	0.29	81.11
830	GO_SPERM_EGG_RECOGNITION	47	0.29	1.1	0.29	81.03
831	GO_NEGATIVE_REGULATION_OF_B_CELL_PROLIFERATION	15	0.45	1.1	0.38	81.13
832	GO_AXONAL_TRANSPORT	47	0.3	1.1	0.3	81.16
833	GO_POSITIVE_REGULATION_OF_NEURAL_PRECURSOR_CELL_PROLIFERATION	46	0.31	1.1	0.33	81.55
834	GO_PROTEIN_LOCALIZATION_TO_MICROTUBULE_ORGANIZING_CENTER	25	0.37	1.1	0.36	81.58
835	GO_HISTONE_H3_DEACETYLATION	16	0.39	1.1	0.3	81.49
836	GO_SKIN_DEVELOPMENT	321	0.25	1.1	0.28	81.43
837	GO_NEUROMUSCULAR_PROCESS_CONTROLLING_POSTURE	15	0.39	1.1	0.33	81.43
838	GO_RIBOSOME_ASSEMBLY	47	0.37	1.1	0.37	81.42
839	GO_INTRINSIC_APOPTOTIC_SIGNALING_PATHWAY_IN_RESPONSE_TO_OXIDATIVE_STRESS	40	0.3	1.1	0.33	81.5
840	GO_VIRAL_GENE_EXPRESSION	176	0.3	1.1	0.34	81.43
841	GO_POSITIVE_REGULATION_OF_LEUKOCYTE_MEDIATED_IMMUNITY	118	0.34	1.1	0.38	81.54
842	GO_PYRIMIDINE_CONTAINING_COMPOUND_CATABOLIC_PROCESS	32	0.33	1.1	0.35	81.51
843	GO_LYMPHOCYTE_CHEMOTAXIS	54	0.38	1.1	0.38	81.67
844	GO_NATURAL_KILLER_CELL_ACTIVATION_INVOLVED_IN_IMMUNE_RESPONSE	27	0.35	1.1	0.34	81.66
845	GO_ESTABLISHMENT_OF_ORGANELLE_LOCALIZATION	425	0.22	1.1	0.25	81.63
846	GO_REGULATION_OF_COFACTOR_METABOLIC_PROCESS	34	0.31	1.1	0.3	81.72
847	GO_REGULATION_OF_CELLULAR_AMIDE_METABOLIC_PROCESS	321	0.22	1.09	0.26	81.81
848	GO_CELLULAR_MODIFIED_AMINO_ACID_BIOSYNTHETIC_PROCESS	36	0.32	1.09	0.33	81.81
849	GO_C_TERMINAL_PROTEIN_AMINO_ACID_MODIFICATION	12	0.39	1.09	0.35	81.75
850	GO_CORPUS_CALLOSUM_DEVELOPMENT	13	0.38	1.09	0.34	81.73
851	GO_DENDRITE_DEVELOPMENT	195	0.24	1.09	0.31	81.96
852	GO_NEUROBLAST_DIVISION	14	0.4	1.09	0.34	81.92
853	GO_REGULATION_OF_COLLATERAL_SPROUTING	16	0.36	1.09	0.32	81.89
854	GO_POSITIVE_REGULATION_OF_CELL_DIVISION	72	0.28	1.09	0.32	82.2
855	GO_NUCLEOSIDE_TRIPHOSPHATE_METABOLIC_PROCESS	49	0.29	1.09	0.29	82.53
856	GO_POSITIVE_REGULATION_OF_INTERLEUKIN_2_PRODUCTION	29	0.4	1.09	0.38	82.51
857	GO_REGULATION_OF_TRANSPOSITION	18	0.41	1.09	0.38	82.57
858	GO_CELL_DEATH_IN_RESPONSE_TO_OXIDATIVE_STRESS	71	0.28	1.09	0.34	82.55
859	GO_CEREBELLAR_GRANULAR_LAYER_DEVELOPMENT	13	0.41	1.09	0.37	82.54
860	GO_EPIDERMAL_CELL_DIFFERENTIATION	258	0.25	1.09	0.31	82.63
861	GO_PURINE_NUCLEOSIDE_BIOSYNTHETIC_PROCESS	19	0.35	1.09	0.34	82.66
862	GO_PLACENTA_DEVELOPMENT	142	0.25	1.09	0.3	82.62
863	GO_GLUTAMINE_FAMILY_AMINO_ACID_METABOLIC_PROCESS	63	0.27	1.09	0.31	82.57
864	GO_REGULATION_OF_DENDRITE_MORPHOGENESIS	79	0.27	1.09	0.32	82.6
865	GO_CELLULAR_RESPONSE_TO_CAFFEINE	10	0.45	1.09	0.38	82.63
866	GO_POSITIVE_REGULATION_OF_RESPONSE_TO_BIOTIC_STIMULUS	40	0.33	1.08	0.38	82.84
867	GO_RIBOSE_PHOSPHATE_BIOSYNTHETIC_PROCESS	143	0.25	1.08	0.32	82.9
868	GO_ESTROUS_CYCLE	14	0.42	1.08	0.38	82.82
869	GO_DEOXYRIBONUCLEOSIDE_MONOPHOSPHATE_BIOSYNTHETIC_PROCESS	10	0.43	1.08	0.38	82.76
870	GO_RESPONSE_TO_DSRNA	47	0.3	1.08	0.33	83.17
871	GO_POSITIVE_REGULATION_OF_ATPASE_ACTIVITY	47	0.29	1.08	0.35	83.09
872	GO_NEGATIVE_REGULATION_OF_T_CELL_PROLIFERATION	54	0.32	1.08	0.36	83.19
873	GO_BLASTOCYST_FORMATION	32	0.3	1.08	0.33	83.23
874	GO_SULFATE_TRANSPORT	17	0.36	1.08	0.36	83.43
875	GO_POSITIVE_REGULATION_OF_GRANULOCYTE_MACROPHAGE_COLONY_STIMULATING_FACTOR_PRODUCTION	13	0.43	1.08	0.38	83.38
876	GO_INTRINSIC_APOPTOTIC_SIGNALING_PATHWAY_IN_RESPONSE_TO_DNA_DAMAGE_BY_P53_CLASS_MEDIATOR	36	0.3	1.08	0.34	83.38
877	GO_SPERMATID_DIFFERENTIATION	120	0.24	1.08	0.28	83.79
878	GO_IMMUNOGLOBULIN_PRODUCTION	91	0.3	1.08	0.37	83.7
879	GO_INTERFERON_BETA_PRODUCTION	48	0.32	1.08	0.37	83.63
880	GO_PURINE_CONTAINING_COMPOUND_BIOSYNTHETIC_PROCESS	155	0.24	1.08	0.31	83.64
881	GO_GLIAL_CELL_PROLIFERATION	40	0.33	1.08	0.37	83.55
882	GO_RELEASE_OF_CYTOCHROME_C_FROM_MITOCHONDRIA	50	0.28	1.08	0.33	83.64
883	GO_DNA_LIGATION	15	0.39	1.08	0.36	83.55
884	GO_LIMBIC_SYSTEM_DEVELOPMENT	102	0.26	1.08	0.35	83.52
885	GO_PROTEIN_HYDROXYLATION	19	0.38	1.08	0.35	83.44
886	GO_NEGATIVE_REGULATION_OF_INTERLEUKIN_17_PRODUCTION	11	0.45	1.07	0.41	83.54
887	GO_MACROMOLECULE_DEACYLATION	84	0.25	1.07	0.32	83.48
888	GO_POSITIVE_REGULATION_OF_LEUKOCYTE_APOPTOTIC_PROCESS	24	0.38	1.07	0.4	83.4
889	GO_REGULATION_OF_PODOSOME_ASSEMBLY	14	0.41	1.07	0.39	83.39
890	GO_PROTECTION_FROM_NON_HOMOLOGOUS_END_JOINING_AT_TELOMERE	10	0.43	1.07	0.37	83.57
891	GO_VITAMIN_METABOLIC_PROCESS	118	0.25	1.07	0.3	83.52
892	GO_POSITIVE_REGULATION_OF_DNA_BINDING	55	0.28	1.07	0.34	83.47
893	GO_REGULATION_OF_MULTI_ORGANISM_PROCESS	349	0.24	1.07	0.34	83.88
894	GO_NOSE_DEVELOPMENT	13	0.4	1.07	0.37	83.81
895	GO_POSITIVE_REGULATION_OF_LYMPHOCYTE_CHEMOTAXIS	20	0.4	1.07	0.42	83.77
896	GO_POSITIVE_REGULATION_OF_NITRIC_OXIDE_SYNTHASE_ACTIVITY	22	0.35	1.07	0.35	84.05
897	GO_POSITIVE_REGULATION_OF_B_CELL_MEDIATED_IMMUNITY	32	0.36	1.07	0.36	84.05
898	GO_MODULATION_OF_TRANSCRIPTION_IN_OTHER_ORGANISM_INVOLVED_IN_SYMBIOTIC_INTERACTION	27	0.32	1.07	0.34	84.02
899	GO_NEGATIVE_REGULATION_OF_TRANSLATIONAL_INITIATION	15	0.35	1.07	0.37	84.17
900	GO_ONE_CARBON_METABOLIC_PROCESS	23	0.32	1.07	0.37	84.13
901	GO_MRNA_SPLICE_SITE_SELECTION	14	0.4	1.07	0.4	84.18
902	GO_RESPONSE_TO_CHEMOKINE	81	0.34	1.07	0.39	84.54
903	GO_POSITIVE_REGULATION_OF_BEHAVIOR	23	0.34	1.07	0.37	84.48
904	GO_POSITIVE_REGULATION_OF_PEPTIDASE_ACTIVITY	163	0.26	1.07	0.35	84.41
905	GO_ALPHA_AMINO_ACID_METABOLIC_PROCESS	146	0.24	1.07	0.31	84.34
906	GO_PEPTIDYL_LYSINE_ACETYLATION	127	0.23	1.06	0.33	84.27
907	GO_NEGATIVE_REGULATION_OF_INTRACELLULAR_ESTROGEN_RECEPTOR_SIGNALING_PATHWAY	10	0.41	1.06	0.4	84.35
908	GO_POSITIVE_REGULATION_OF_APOPTOTIC_SIGNALING_PATHWAY	158	0.24	1.06	0.33	84.31
909	GO_HAIR_FOLLICLE_MATURATION	16	0.37	1.06	0.35	84.34
910	GO_OXIDATIVE_DEMETHYLATION	14	0.36	1.06	0.39	84.35
911	GO_SERINE_FAMILY_AMINO_ACID_CATABOLIC_PROCESS	10	0.41	1.06	0.36	84.31
912	GO_MONOSACCHARIDE_BIOSYNTHETIC_PROCESS	78	0.27	1.06	0.35	84.44
913	GO_TELENCEPHALON_DEVELOPMENT	218	0.24	1.06	0.33	84.59
914	GO_REGULATION_OF_RECEPTOR_BIOSYNTHETIC_PROCESS	17	0.36	1.06	0.4	84.8
915	GO_REGULATORY_T_CELL_DIFFERENTIATION	27	0.4	1.06	0.41	84.76
916	GO_POSITIVE_REGULATION_OF_DEFENSE_RESPONSE	435	0.27	1.06	0.37	84.91
917	GO_MUSCLE_HYPERTROPHY_IN_RESPONSE_TO_STRESS	21	0.36	1.06	0.39	84.84
918	GO_RETROGRADE_AXONAL_TRANSPORT	14	0.38	1.06	0.39	84.81
919	GO_AXO_DENDRITIC_TRANSPORT	58	0.27	1.06	0.36	84.77
920	GO_RESPONSE_TO_PLATELET_DERIVED_GROWTH_FACTOR	20	0.36	1.06	0.4	84.7
921	GO_RESPONSE_TO_VIRUS	283	0.27	1.06	0.37	84.85
922	GO_REGULATION_OF_GUANYLATE_CYCLASE_ACTIVITY	11	0.42	1.06	0.39	84.8
923	GO_NEGATIVE_REGULATION_OF_CELLULAR_AMIDE_METABOLIC_PROCESS	121	0.23	1.05	0.36	85.53
924	GO_REGULATION_OF_DENDRITIC_SPINE_MAINTENANCE	10	0.44	1.05	0.39	85.57
925	GO_RESPONSE_TO_INTERLEUKIN_2	14	0.43	1.05	0.45	85.6
926	GO_FOREBRAIN_MORPHOGENESIS	11	0.4	1.05	0.38	85.6
927	GO_APOPTOTIC_DNA_FRAGMENTATION	22	0.34	1.05	0.38	85.52
928	GO_DNA_DEALKYLATION	27	0.33	1.05	0.37	85.46
929	GO_ANDROGEN_BIOSYNTHETIC_PROCESS	10	0.41	1.05	0.4	85.42
930	GO_CARBOHYDRATE_METABOLIC_PROCESS	484	0.21	1.05	0.36	85.45
931	GO_ORGANIC_ACID_TRANSMEMBRANE_TRANSPORT	122	0.23	1.05	0.33	85.42
932	GO_T_CELL_APOPTOTIC_PROCESS	46	0.33	1.05	0.38	85.58
933	GO_RESPONSE_TO_AMPHETAMINE	32	0.32	1.05	0.38	85.54
934	GO_BRAIN_MORPHOGENESIS	33	0.29	1.05	0.37	85.66
935	GO_CYTOLYSIS	36	0.33	1.05	0.38	85.67
936	GO_NEGATIVE_REGULATION_OF_MICROTUBULE_POLYMERIZATION_OR_DEPOLYMERIZATION	29	0.31	1.05	0.36	85.61
937	GO_VENTRICULAR_TRABECULA_MYOCARDIUM_MORPHOGENESIS	15	0.4	1.05	0.4	85.79
938	GO_INFLAMMATORY_CELL_APOPTOTIC_PROCESS	17	0.38	1.05	0.4	85.96
939	GO_HIPPOCAMPUS_DEVELOPMENT	75	0.26	1.05	0.37	86.07
940	GO_RESPONSE_TO_OXYGEN_LEVELS	348	0.22	1.05	0.34	86.11
941	GO_REGULATION_OF_PEPTIDYL_SERINE_PHOSPHORYLATION_OF_STAT_PROTEIN	20	0.34	1.05	0.39	86.02
942	GO_DEFENSE_RESPONSE_TO_GRAM_POSITIVE_BACTERIUM	80	0.29	1.05	0.39	86.03
943	GO_POSITIVE_REGULATION_OF_T_CELL_APOPTOTIC_PROCESS	11	0.43	1.05	0.41	86.05
944	GO_REGULATION_OF_DNA_CATABOLIC_PROCESS	11	0.41	1.05	0.41	86
945	GO_POSITIVE_REGULATION_OF_IMMUNOGLOBULIN_PRODUCTION	36	0.33	1.04	0.39	86.1
946	GO_POSITIVE_REGULATION_OF_WNT_SIGNALING_PATHWAY	155	0.25	1.04	0.37	86.28
947	GO_WATER_SOLUBLE_VITAMIN_METABOLIC_PROCESS	73	0.25	1.04	0.39	86.46
948	GO_B_CELL_ACTIVATION_INVOLVED_IN_IMMUNE_RESPONSE	65	0.3	1.04	0.39	86.53
949	GO_REGULATION_OF_MEGAKARYOCYTE_DIFFERENTIATION	63	0.31	1.04	0.39	86.61
950	GO_GLYCOSPHINGOLIPID_BIOSYNTHETIC_PROCESS	23	0.33	1.04	0.39	86.57
951	GO_NUCLEOBASE_METABOLIC_PROCESS	12	0.39	1.04	0.41	86.53
952	GO_REGULATION_OF_TRANSLATIONAL_INITIATION_BY_EIF2_ALPHA_PHOSPHORYLATION	10	0.39	1.04	0.41	86.48
953	GO_T_CELL_TOLERANCE_INDUCTION	10	0.47	1.04	0.44	86.4
954	GO_RRNA_MODIFICATION	14	0.4	1.04	0.41	86.46
955	GO_NEGATIVE_REGULATION_OF_CARDIOCYTE_DIFFERENTIATION	20	0.36	1.04	0.39	86.4
956	GO_VITAMIN_TRANSPORT	31	0.3	1.04	0.4	86.31
957	GO_REGULATION_OF_MRNA_3_END_PROCESSING	24	0.31	1.04	0.38	86.23
958	GO_NEGATIVE_REGULATION_OF_BINDING	145	0.24	1.04	0.4	86.16
959	GO_POSITIVE_REGULATION_OF_TRANSCRIPTION_FROM_RNA_POLYMERASE_II_PROMOTER_IN_RESPONSE_TO_STRESS	27	0.31	1.04	0.36	86.08
960	GO_REGULATION_OF_MRNA_PROCESSING	96	0.26	1.04	0.38	86.13
961	GO_PEPTIDYL_TYROSINE_DEPHOSPHORYLATION	90	0.24	1.04	0.41	86.06
962	GO_DEOXYRIBOSE_PHOSPHATE_CATABOLIC_PROCESS	19	0.35	1.04	0.4	86.33
963	GO_ENDOCRINE_PANCREAS_DEVELOPMENT	44	0.29	1.04	0.4	86.3
964	GO_HYPOTHALAMUS_DEVELOPMENT	21	0.35	1.04	0.41	86.27
965	GO_THALAMUS_DEVELOPMENT	14	0.38	1.04	0.41	86.22
966	GO_POSITIVE_REGULATION_OF_VOLTAGE_GATED_CALCIUM_CHANNEL_ACTIVITY	11	0.41	1.04	0.41	86.27
967	GO_AMINE_METABOLIC_PROCESS	121	0.25	1.04	0.39	86.43
968	GO_NEGATIVE_REGULATION_OF_CELL_CYCLE_ARREST	19	0.33	1.04	0.43	86.36
969	GO_MAINTENANCE_OF_CELL_NUMBER	143	0.23	1.04	0.38	86.32
970	GO_POSITIVE_REGULATION_OF_ORGANELLE_ASSEMBLY	56	0.27	1.04	0.39	86.3
971	GO_GUANOSINE_CONTAINING_COMPOUND_METABOLIC_PROCESS	23	0.34	1.03	0.4	86.35
972	GO_REGULATION_OF_OXIDATIVE_STRESS_INDUCED_INTRINSIC_APOPTOTIC_SIGNALING_PATHWAY	25	0.31	1.03	0.4	86.36
973	GO_POSITIVE_REGULATION_OF_CYSTEINE_TYPE_ENDOPEPTIDASE_ACTIVITY	125	0.26	1.03	0.4	86.38
974	GO_NUCLEAR_TRANSCRIBED_MRNA_CATABOLIC_PROCESS	172	0.29	1.03	0.4	86.33
975	GO_REGULATION_OF_PROTEIN_MATURATION	55	0.29	1.03	0.38	86.43
976	GO_SUBSTANTIA_NIGRA_DEVELOPMENT	39	0.29	1.03	0.38	86.62
977	GO_ESTABLISHMENT_OR_MAINTENANCE_OF_TRANSMEMBRANE_ELECTROCHEMICAL_GRADIENT	14	0.39	1.03	0.42	86.54
978	GO_NEGATIVE_REGULATION_OF_DEPHOSPHORYLATION	81	0.25	1.03	0.39	86.45
979	GO_NUCLEOSIDE_METABOLIC_PROCESS	45	0.28	1.03	0.39	86.55
980	GO_BRANCHING_INVOLVED_IN_LABYRINTHINE_LAYER_MORPHOGENESIS	12	0.39	1.03	0.4	86.56
981	GO_POST_EMBRYONIC_ANIMAL_ORGAN_DEVELOPMENT	15	0.39	1.03	0.45	86.49
982	GO_POSITIVE_REGULATION_OF_ADAPTIVE_IMMUNE_RESPONSE	93	0.33	1.03	0.43	86.45
983	GO_HEART_TRABECULA_MORPHOGENESIS	31	0.33	1.03	0.42	86.47
984	GO_CIRCADIAN_SLEEP_WAKE_CYCLE	23	0.33	1.03	0.44	86.67
985	GO_DEMETHYLATION	43	0.27	1.03	0.42	87.01
986	GO_REGULATION_OF_BINDING	336	0.22	1.03	0.4	86.97
987	GO_REGULATION_OF_CYTOPLASMIC_TRANSLATION	19	0.31	1.03	0.4	86.97
988	GO_AMINO_ACID_TRANSPORT	130	0.22	1.03	0.37	86.92
989	GO_NEGATIVE_REGULATION_OF_ACUTE_INFLAMMATORY_RESPONSE	11	0.4	1.03	0.43	86.95
990	GO_CELLULAR_HYPEROSMOTIC_RESPONSE	10	0.41	1.03	0.44	87.03
991	GO_ORGANELLE_TRANSPORT_ALONG_MICROTUBULE	60	0.27	1.03	0.4	87.04
992	GO_FEEDING_BEHAVIOR	91	0.25	1.03	0.41	87.03
993	GO_NEGATIVE_REGULATION_OF_GENE_SILENCING	31	0.3	1.02	0.39	87.06
994	GO_POSITIVE_REGULATION_OF_ALPHA_BETA_T_CELL_PROLIFERATION	18	0.45	1.02	0.49	87.25
995	GO_POSITIVE_REGULATION_OF_VIRAL_GENOME_REPLICATION	33	0.29	1.02	0.4	87.16
996	GO_PROTEIN_FOLDING	181	0.24	1.02	0.41	87.14
997	GO_G_PROTEIN_COUPLED_ACETYLCHOLINE_RECEPTOR_SIGNALING_PATHWAY	17	0.36	1.02	0.42	87.13
998	GO_FC_EPSILON_RECEPTOR_SIGNALING_PATHWAY	109	0.29	1.02	0.4	87.15
999	GO_NEGATIVE_REGULATION_OF_TUMOR_NECROSIS_FACTOR_MEDIATED_SIGNALING_PATHWAY	17	0.34	1.02	0.42	87.2
1000	GO_VIRAL_TRANSLATION	12	0.39	1.02	0.44	87.54
1001	GO_REGULATION_OF_MITOTIC_SPINDLE_ASSEMBLY	17	0.36	1.02	0.43	87.58
1002	GO_ESTABLISHMENT_OR_MAINTENANCE_OF_MONOPOLAR_CELL_POLARITY	18	0.34	1.02	0.43	87.6
1003	GO_REGULATION_OF_SKELETAL_MUSCLE_FIBER_DEVELOPMENT	10	0.38	1.02	0.43	87.73
1004	GO_MYD88_INDEPENDENT_TOLL_LIKE_RECEPTOR_SIGNALING_PATHWAY	31	0.33	1.02	0.41	87.65
1005	GO_NEURAL_PRECURSOR_CELL_PROLIFERATION	133	0.24	1.02	0.4	87.58
1006	GO_NEGATIVE_REGULATION_OF_PRI_MIRNA_TRANSCRIPTION_BY_RNA_POLYMERASE_II	12	0.4	1.02	0.44	87.65
1007	GO_REGULATION_OF_CELLULAR_KETONE_METABOLIC_PROCESS	125	0.25	1.02	0.41	87.67
1008	GO_POSITIVE_REGULATION_OF_STEM_CELL_PROLIFERATION	34	0.31	1.02	0.45	87.74
1009	GO_POSITIVE_REGULATION_OF_VASCULAR_ASSOCIATED_SMOOTH_MUSCLE_CELL_MIGRATION	16	0.36	1.02	0.44	87.69
1010	GO_CELLULAR_RESPONSE_TO_IONIZING_RADIATION	63	0.26	1.02	0.43	87.68
1011	GO_POSITIVE_REGULATION_OF_CANONICAL_WNT_SIGNALING_PATHWAY	124	0.25	1.02	0.42	87.62
1012	GO_RESPONSE_TO_INSECTICIDE	15	0.34	1.02	0.44	87.69
1013	GO_VITAMIN_TRANSMEMBRANE_TRANSPORT	15	0.36	1.02	0.43	87.67
1014	GO_ESTABLISHMENT_OF_MITOCHONDRION_LOCALIZATION	19	0.34	1.02	0.43	87.73
1015	GO_CIRCADIAN_RHYTHM	175	0.22	1.02	0.4	87.64
1016	GO_DENDRITIC_CELL_CYTOKINE_PRODUCTION	11	0.42	1.01	0.43	87.65
1017	GO_RETROGRADE_VESICLE_MEDIATED_TRANSPORT_GOLGI_TO_ENDOPLASMIC_RETICULUM	77	0.28	1.01	0.44	87.68
1018	GO_CELLULAR_RESPONSE_TO_DEXAMETHASONE_STIMULUS	31	0.31	1.01	0.42	87.63
1019	GO_POSITIVE_REGULATION_OF_BINDING	169	0.22	1.01	0.43	87.66
1020	GO_RESPONSE_TO_DOPAMINE	12	0.37	1.01	0.43	87.65
1021	GO_NEGATIVE_REGULATION_OF_TELOMERE_MAINTENANCE	28	0.31	1.01	0.44	87.62
1022	GO_PYRIMIDINE_NUCLEOTIDE_BIOSYNTHETIC_PROCESS	35	0.28	1.01	0.42	87.55
1023	GO_HISTONE_H3_K27_METHYLATION	17	0.36	1.01	0.42	87.49
1024	GO_INTESTINAL_EPITHELIAL_CELL_DEVELOPMENT	10	0.4	1.01	0.44	87.41
1025	GO_SMOOTH_MUSCLE_CELL_APOPTOTIC_PROCESS	22	0.33	1.01	0.44	87.49
1026	GO_PROTEIN_POLYUBIQUITINATION	277	0.22	1.01	0.43	87.41
1027	GO_MOLTING_CYCLE	102	0.24	1.01	0.4	87.38
1028	GO_POSITIVE_REGULATION_OF_CREB_TRANSCRIPTION_FACTOR_ACTIVITY	17	0.34	1.01	0.44	87.29
1029	GO_REGULATION_OF_CHROMATIN_ORGANIZATION	153	0.23	1.01	0.45	87.53
1030	GO_NIK_NF_KAPPAB_SIGNALING	149	0.26	1.01	0.43	87.45
1031	GO_POSITIVE_REGULATION_OF_IMMUNE_EFFECTOR_PROCESS	190	0.29	1.01	0.44	87.38
1032	GO_IMMUNOLOGICAL_SYNAPSE_FORMATION	13	0.45	1.01	0.49	87.33
1033	GO_POSITIVE_REGULATION_OF_B_CELL_PROLIFERATION	38	0.33	1.01	0.46	87.8
1034	GO_POSITIVE_REGULATION_OF_INTERLEUKIN_12_PRODUCTION	31	0.36	1.01	0.45	87.74
1035	GO_EPHRIN_RECEPTOR_SIGNALING_PATHWAY	84	0.27	1.01	0.45	87.8
1036	GO_PYRIMIDINE_CONTAINING_COMPOUND_BIOSYNTHETIC_PROCESS	41	0.27	1.01	0.44	87.73
1037	GO_RESPIRATORY_BURST_INVOLVED_IN_DEFENSE_RESPONSE	11	0.41	1.01	0.44	87.83
1038	GO_POSITIVE_REGULATION_OF_PROTEIN_LOCALIZATION_TO_MEMBRANE	101	0.24	1.01	0.43	87.94
1039	GO_REGULATION_OF_ERYTHROCYTE_DIFFERENTIATION	38	0.29	1.01	0.43	87.89
1040	GO_CELLULAR_RESPONSE_TO_RADIATION	169	0.21	1.01	0.43	87.84
1041	GO_TOXIN_TRANSPORT	37	0.28	1.01	0.47	87.89
1042	GO_REGULATION_OF_BONE_REMODELING	38	0.3	1.01	0.46	87.81
1043	GO_EMBRYONIC_PLACENTA_DEVELOPMENT	86	0.25	1	0.44	87.91
1044	GO_DEFENSE_RESPONSE_TO_VIRUS	207	0.27	1	0.43	87.9
1045	GO_POSITIVE_REGULATION_OF_TYPE_I_INTERFERON_MEDIATED_SIGNALING_PATHWAY	11	0.4	1	0.45	87.87
1046	GO_REGULATION_OF_CLATHRIN_DEPENDENT_ENDOCYTOSIS	15	0.34	1	0.45	87.85
1047	GO_LEUKOCYTE_MEDIATED_CYTOTOXICITY	97	0.33	1	0.47	87.85
1048	GO_ALCOHOL_CATABOLIC_PROCESS	48	0.27	1	0.45	87.83
1049	GO_PROTEIN_TRANSMEMBRANE_IMPORT_INTO_INTRACELLULAR_ORGANELLE	27	0.33	1	0.45	88.05
1050	GO_MIDBRAIN_DEVELOPMENT	81	0.25	1	0.46	88.01
1051	GO_NEGATIVE_REGULATION_OF_CIRCADIAN_RHYTHM	13	0.36	1	0.43	88.03
1052	GO_VIRAL_GENOME_REPLICATION	104	0.26	1	0.42	88.16
1053	GO_PROTEIN_PEPTIDYL_PROLYL_ISOMERIZATION	31	0.29	1	0.45	88.24
1054	GO_MULTI_ORGANISM_CELLULAR_PROCESS	40	0.28	1	0.45	88.29
1055	GO_POSITIVE_REGULATION_OF_TELOMERE_CAPPING	15	0.37	1	0.47	88.41
1056	GO_MODIFICATION_BY_SYMBIONT_OF_HOST_MORPHOLOGY_OR_PHYSIOLOGY	39	0.29	1	0.45	88.41
1057	GO_REGULATION_OF_INTERFERON_GAMMA_SECRETION	10	0.43	1	0.48	88.4
1058	GO_CELLULAR_RESPONSE_TO_ETHANOL	13	0.37	1	0.45	88.37
1059	GO_SLEEP	31	0.3	1	0.45	88.39
1060	GO_REGULATION_OF_CARBOHYDRATE_METABOLIC_PROCESS	167	0.21	1	0.45	88.32
1061	GO_POSITIVE_REGULATION_OF_REPRODUCTIVE_PROCESS	67	0.25	1	0.44	88.39
1062	GO_REGULATION_OF_IMMUNOGLOBULIN_PRODUCTION	55	0.29	1	0.43	88.42
1063	GO_PROTEIN_REFOLDING	29	0.3	1	0.43	88.38
1064	GO_NEGATIVE_REGULATION_OF_OXIDATIVE_STRESS_INDUCED_NEURON_DEATH	16	0.34	1	0.46	88.39
1065	GO_ESTABLISHMENT_OF_PROTEIN_LOCALIZATION_TO_ORGANELLE	488	0.2	1	0.43	88.36
1066	GO_LEUKOCYTE_MIGRATION_INVOLVED_IN_INFLAMMATORY_RESPONSE	11	0.44	1	0.48	88.32
1067	GO_POSITIVE_REGULATION_OF_RNA_METABOLIC_PROCESS	53	0.25	1	0.46	88.24
1068	GO_CELLULAR_RESPONSE_TO_GAMMA_RADIATION	27	0.29	1	0.46	88.18
1069	GO_DRUG_TRANSMEMBRANE_TRANSPORT	76	0.24	1	0.45	88.11
1070	GO_NEGATIVE_REGULATION_OF_CD4_POSITIVE_ALPHA_BETA_T_CELL_DIFFERENTIATION	20	0.36	1	0.48	88.03
1071	GO_NEGATIVE_REGULATION_OF_GLIAL_CELL_DIFFERENTIATION	21	0.33	1	0.46	88
1072	GO_NEGATIVE_REGULATION_OF_STRIATED_MUSCLE_CELL_DIFFERENTIATION	30	0.29	1	0.44	87.94
1073	GO_MIDBODY_ABSCISSION	15	0.36	1	0.46	87.89
1074	GO_POSITIVE_REGULATION_OF_INTERLEUKIN_17_PRODUCTION	15	0.43	0.99	0.48	87.89
1075	GO_TOLL_LIKE_RECEPTOR_4_SIGNALING_PATHWAY	29	0.34	0.99	0.44	87.83
1076	GO_RESPONSE_TO_ACETYLCHOLINE	24	0.32	0.99	0.46	87.75
1077	GO_POSTSYNAPSE_ORGANIZATION	148	0.23	0.99	0.45	87.76
1078	GO_NEGATIVE_REGULATION_OF_TISSUE_REMODELING	17	0.34	0.99	0.47	87.71
1079	GO_REGULATION_OF_PROTEIN_DEUBIQUITINATION	10	0.41	0.99	0.49	87.76
1080	GO_MODIFICATION_OF_SYNAPTIC_STRUCTURE	20	0.32	0.99	0.46	87.7
1081	GO_POSITIVE_REGULATION_OF_HISTONE_H3_K9_METHYLATION	10	0.38	0.99	0.49	87.66
1082	GO_POSITIVE_REGULATION_OF_CELLULAR_PROTEIN_LOCALIZATION	275	0.21	0.99	0.47	87.65
1083	GO_IRON_ION_TRANSPORT	69	0.26	0.99	0.46	87.73
1084	GO_INTERACTION_WITH_HOST	186	0.23	0.99	0.44	87.71
1085	GO_REGULATION_OF_DENDRITE_EXTENSION	21	0.32	0.99	0.48	87.76
1086	GO_MEGAKARYOCYTE_DIFFERENTIATION	77	0.27	0.99	0.45	88
1087	GO_CELLULAR_KETONE_METABOLIC_PROCESS	176	0.24	0.99	0.43	88.05
1088	GO_NEURON_APOPTOTIC_PROCESS	217	0.21	0.99	0.46	88.16
1089	GO_SULFUR_COMPOUND_TRANSPORT	39	0.26	0.99	0.45	88.12
1090	GO_SKELETAL_MUSCLE_TISSUE_REGENERATION	28	0.3	0.99	0.48	88.07
1091	GO_POSITIVE_REGULATION_OF_STEROID_BIOSYNTHETIC_PROCESS	18	0.34	0.99	0.47	88
1092	GO_REGULATION_OF_AUTOPHAGY_OF_MITOCHONDRION_IN_RESPONSE_TO_MITOCHONDRIAL_DEPOLARIZATION	11	0.39	0.99	0.47	87.99
1093	GO_POSITIVE_REGULATION_OF_MRNA_CATABOLIC_PROCESS	39	0.27	0.99	0.47	87.96
1094	GO_STRIATED_MUSCLE_ADAPTATION	44	0.28	0.99	0.47	87.9
1095	GO_RESPONSE_TO_VITAMIN_A	18	0.33	0.99	0.49	87.9
1096	GO_OLIGOPEPTIDE_TRANSPORT	10	0.39	0.99	0.48	88.03
1097	GO_CELLULAR_COMPONENT_DISASSEMBLY	478	0.2	0.99	0.48	88.04
1098	GO_SODIUM_INDEPENDENT_ORGANIC_ANION_TRANSPORT	14	0.36	0.99	0.47	87.98
1099	GO_PROTEIN_LOCALIZATION_TO_ENDOSOME	18	0.34	0.99	0.47	88.17
1100	GO_PEPTIDYL_ARGININE_METHYLATION	12	0.37	0.99	0.47	88.22
1101	GO_ACETYL_COA_BIOSYNTHETIC_PROCESS_FROM_PYRUVATE	13	0.37	0.98	0.47	88.28
1102	GO_CHEMICAL_HOMEOSTASIS_WITHIN_A_TISSUE	10	0.38	0.98	0.47	88.45
1103	GO_RNA_INTERFERENCE	10	0.4	0.98	0.48	88.38
1104	GO_INTERLEUKIN_17_PRODUCTION	28	0.37	0.98	0.5	88.39
1105	GO_T_CELL_RECEPTOR_SIGNALING_PATHWAY	174	0.28	0.98	0.47	88.4
1106	GO_CELL_REDOX_HOMEOSTASIS	61	0.28	0.98	0.48	88.46
1107	GO_INTERLEUKIN_2_PRODUCTION	58	0.32	0.98	0.46	88.4
1108	GO_DENDRITE_MORPHOGENESIS	124	0.23	0.98	0.48	88.62
1109	GO_KERATINOCYTE_MIGRATION	16	0.36	0.98	0.47	88.55
1110	GO_REGULATION_OF_NECROTIC_CELL_DEATH	23	0.31	0.98	0.48	88.62
1111	GO_REGULATION_OF_VIRAL_TRANSCRIPTION	58	0.25	0.98	0.5	88.68
1112	GO_REGULATION_OF_RNA_METABOLIC_PROCESS	161	0.23	0.98	0.48	88.66
1113	GO_PURINE_NUCLEOSIDE_METABOLIC_PROCESS	32	0.28	0.98	0.49	88.59
1114	GO_REGULATION_OF_CIRCADIAN_SLEEP_WAKE_CYCLE	18	0.33	0.98	0.47	88.53
1115	GO_POSITIVE_REGULATION_OF_T_CELL_RECEPTOR_SIGNALING_PATHWAY	10	0.45	0.98	0.51	88.58
1116	GO_POSITIVE_REGULATION_OF_T_CELL_MEDIATED_IMMUNITY	42	0.36	0.98	0.5	88.52
1117	GO_GENERATION_OF_PRECURSOR_METABOLITES_AND_ENERGY	413	0.22	0.98	0.45	88.44
1118	GO_HEPATICOBILIARY_SYSTEM_DEVELOPMENT	130	0.22	0.98	0.49	88.55
1119	GO_REGULATION_OF_PROTEIN_COMPLEX_ASSEMBLY	358	0.2	0.98	0.5	88.47
1120	GO_REGULATION_OF_MICROTUBULE_POLYMERIZATION_OR_DEPOLYMERIZATION	63	0.25	0.98	0.49	88.69
1121	GO_CELLULAR_RESPONSE_TO_ZINC_ION	18	0.38	0.98	0.47	88.86
1122	GO_NEGATIVE_REGULATION_OF_LEUKOCYTE_CELL_CELL_ADHESION	106	0.28	0.98	0.46	88.78
1123	GO_REGULATION_OF_LYMPHOCYTE_MEDIATED_IMMUNITY	136	0.3	0.98	0.49	88.73
1124	GO_POSITIVE_REGULATION_OF_INTERFERON_GAMMA_PRODUCTION	61	0.34	0.97	0.49	88.93
1125	GO_DEFENSE_RESPONSE_TO_GRAM_NEGATIVE_BACTERIUM	68	0.26	0.97	0.46	88.99
1126	GO_AMINO_ACID_TRANSMEMBRANE_TRANSPORT	75	0.23	0.97	0.49	88.97
1127	GO_PROTEIN_TARGETING_TO_MITOCHONDRION	81	0.25	0.97	0.49	89.26
1128	GO_MEMBRANE_DOCKING	143	0.23	0.97	0.5	89.19
1129	GO_ORGANOPHOSPHATE_CATABOLIC_PROCESS	115	0.22	0.97	0.5	89.45
1130	GO_CELLULAR_RESPONSE_TO_KETONE	89	0.25	0.97	0.51	89.4
1131	GO_MALE_MEIOSIS_I	20	0.32	0.97	0.47	89.51
1132	GO_NEGATIVE_REGULATION_OF_NATURAL_KILLER_CELL_MEDIATED_IMMUNITY	14	0.43	0.97	0.53	89.53
1133	GO_HOMEOSTASIS_OF_NUMBER_OF_CELLS	220	0.22	0.97	0.47	89.58
1134	GO_POSITIVE_REGULATION_OF_AMINO_ACID_TRANSPORT	18	0.32	0.97	0.5	89.81
1135	GO_TOLL_LIKE_RECEPTOR_2_SIGNALING_PATHWAY	14	0.4	0.97	0.5	89.9
1136	GO_HISTONE_H3_K36_METHYLATION	10	0.4	0.97	0.5	89.94
1137	GO_POSITIVE_REGULATION_OF_SODIUM_ION_TRANSMEMBRANE_TRANSPORTER_ACTIVITY	15	0.34	0.97	0.49	89.88
1138	GO_NEGATIVE_REGULATION_OF_MYOTUBE_DIFFERENTIATION	12	0.34	0.97	0.51	89.95
1139	GO_CELLULAR_RESPONSE_TO_STEROL	19	0.31	0.97	0.5	89.89
1140	GO_POSITIVE_REGULATION_OF_NEURON_APOPTOTIC_PROCESS	52	0.25	0.97	0.5	89.93
1141	GO_SCF_DEPENDENT_PROTEASOMAL_UBIQUITIN_DEPENDENT_PROTEIN_CATABOLIC_PROCESS	84	0.27	0.97	0.48	89.9
1142	GO_NEURON_DEATH	309	0.2	0.97	0.51	89.84
1143	GO_REGULATION_OF_OXIDATIVE_STRESS_INDUCED_CELL_DEATH	56	0.26	0.97	0.5	89.78
1144	GO_NEGATIVE_REGULATION_OF_LYMPHOCYTE_ACTIVATION	127	0.28	0.97	0.48	89.75
1145	GO_PYRIMIDINE_RIBONUCLEOTIDE_BIOSYNTHETIC_PROCESS	17	0.32	0.96	0.48	89.87
1146	GO_EMBRYONIC_CAMERA_TYPE_EYE_FORMATION	12	0.36	0.96	0.5	89.8
1147	GO_NEGATIVE_REGULATION_OF_ALPHA_BETA_T_CELL_ACTIVATION	35	0.31	0.96	0.5	89.75
1148	GO_RESPONSE_TO_DEXAMETHASONE	41	0.28	0.96	0.51	89.9
1149	GO_NONRIBOSOMAL_PEPTIDE_BIOSYNTHETIC_PROCESS	15	0.35	0.96	0.49	89.83
1150	GO_B_CELL_ACTIVATION	219	0.26	0.96	0.48	89.88
1151	GO_AEROBIC_ELECTRON_TRANSPORT_CHAIN	16	0.39	0.96	0.49	89.86
1152	GO_REGULATION_OF_POSTSYNAPTIC_DENSITY_ORGANIZATION	16	0.35	0.96	0.51	89.81
1153	GO_PROTEIN_NEDDYLATION	13	0.35	0.96	0.49	89.78
1154	GO_HIPPO_SIGNALING	31	0.31	0.96	0.48	89.73
1155	GO_NEGATIVE_REGULATION_OF_DNA_DAMAGE_RESPONSE_SIGNAL_TRANSDUCTION_BY_P53_CLASS_MEDIATOR	12	0.37	0.96	0.5	89.8
1156	GO_INTRINSIC_APOPTOTIC_SIGNALING_PATHWAY_IN_RESPONSE_TO_ENDOPLASMIC_RETICULUM_STRESS	54	0.24	0.96	0.48	89.75
1157	GO_CELLULAR_RESPONSE_TO_INTERFERON_BETA	18	0.37	0.96	0.49	89.73
1158	GO_WNT_SIGNALING_PATHWAY_INVOLVED_IN_MIDBRAIN_DOPAMINERGIC_NEURON_DIFFERENTIATION	12	0.36	0.96	0.48	89.68
1159	GO_REGULATION_OF_OLIGODENDROCYTE_DIFFERENTIATION	30	0.3	0.96	0.5	89.77
1160	GO_ANION_TRANSMEMBRANE_TRANSPORT	247	0.2	0.96	0.51	89.79
1161	GO_HISTONE_H3_K9_TRIMETHYLATION	12	0.37	0.96	0.51	89.79
1162	GO_DEFENSE_RESPONSE_TO_FUNGUS	33	0.3	0.96	0.5	89.73
1163	GO_NEGATIVE_REGULATION_OF_NUCLEOBASE_CONTAINING_COMPOUND_METABOLIC_PROCESS	117	0.23	0.96	0.49	89.7
1164	GO_CALCIUM_INDEPENDENT_CELL_CELL_ADHESION_VIA_PLASMA_MEMBRANE_CELL_ADHESION_MOLECULES	21	0.34	0.96	0.51	89.76
1165	GO_ORGANOPHOSPHATE_BIOSYNTHETIC_PROCESS	454	0.2	0.96	0.51	89.8
1166	GO_L_GLUTAMATE_TRANSMEMBRANE_TRANSPORT	21	0.29	0.96	0.53	89.81
1167	GO_TELENCEPHALON_GLIAL_CELL_MIGRATION	16	0.32	0.96	0.51	89.82
1168	GO_ALPHA_BETA_T_CELL_PROLIFERATION	30	0.36	0.96	0.51	89.78
1169	GO_CELL_MIGRATION_IN_HINDBRAIN	14	0.34	0.96	0.51	89.7
1170	GO_NEGATIVE_REGULATION_OF_PROTEIN_CATABOLIC_PROCESS	107	0.22	0.96	0.53	89.69
1171	GO_NEGATIVE_REGULATION_OF_T_CELL_APOPTOTIC_PROCESS	20	0.35	0.96	0.51	89.63
1172	GO_RESPONSE_TO_AMINE	44	0.26	0.96	0.53	89.71
1173	GO_LYMPHOCYTE_HOMEOSTASIS	59	0.29	0.96	0.5	89.7
1174	GO_LYMPHOCYTE_COSTIMULATION	54	0.33	0.96	0.51	89.84
1175	GO_DEOXYRIBOSE_PHOSPHATE_BIOSYNTHETIC_PROCESS	11	0.37	0.95	0.5	89.9
1176	GO_CARDIAC_MUSCLE_TISSUE_MORPHOGENESIS	64	0.27	0.95	0.54	90.06
1177	GO_FAT_SOLUBLE_VITAMIN_BIOSYNTHETIC_PROCESS	14	0.36	0.95	0.53	90.02
1178	GO_RRNA_METHYLATION	10	0.4	0.95	0.52	89.95
1179	GO_REGULATION_OF_CD4_POSITIVE_ALPHA_BETA_T_CELL_ACTIVATION	52	0.31	0.95	0.5	89.9
1180	GO_RESPONSE_TO_TUMOR_NECROSIS_FACTOR	269	0.24	0.95	0.51	89.94
1181	GO_SALIVA_SECRETION	10	0.39	0.95	0.5	89.89
1182	GO_REGULATION_OF_NUCLEOCYTOPLASMIC_TRANSPORT	97	0.23	0.95	0.52	89.91
1183	GO_REGULATION_OF_LEUKOCYTE_MEDIATED_IMMUNITY	183	0.28	0.95	0.51	89.89
1184	GO_REGULATION_OF_HAIR_CYCLE	25	0.28	0.95	0.53	89.92
1185	GO_O_GLYCAN_PROCESSING	48	0.27	0.95	0.48	89.9
1186	GO_RESPONSE_TO_COCAINE	46	0.25	0.95	0.54	89.94
1187	GO_POSITIVE_REGULATION_OF_B_CELL_ACTIVATION	70	0.28	0.95	0.5	90.06
1188	GO_DENDRITE_EXTENSION	30	0.28	0.95	0.5	90.05
1189	GO_NEURAL_TUBE_FORMATION	94	0.23	0.95	0.54	90.07
1190	GO_NUCLEOSIDE_TRIPHOSPHATE_BIOSYNTHETIC_PROCESS	40	0.27	0.95	0.52	90.16
1191	GO_RESPONSE_TO_NERVE_GROWTH_FACTOR	48	0.25	0.95	0.52	90.12
1192	GO_ANTIGEN_PROCESSING_AND_PRESENTATION_OF_PEPTIDE_OR_POLYSACCHARIDE_ANTIGEN_VIA_MHC_CLASS_II	93	0.26	0.95	0.51	90.09
1193	GO_SKELETAL_MUSCLE_ADAPTATION	25	0.29	0.95	0.52	90.03
1194	GO_POSITIVE_REGULATION_OF_VIRAL_LIFE_CYCLE	55	0.24	0.95	0.52	90
1195	GO_INTERLEUKIN_6_BIOSYNTHETIC_PROCESS	21	0.33	0.95	0.52	89.98
1196	GO_CHEMOSENSORY_BEHAVIOR	14	0.33	0.95	0.52	89.94
1197	GO_REGULATION_OF_SUBSTRATE_ADHESION_DEPENDENT_CELL_SPREADING	43	0.29	0.95	0.53	89.98
1198	GO_PHAGOCYTOSIS_RECOGNITION	17	0.36	0.95	0.52	90.09
1199	GO_REGENERATION	166	0.23	0.95	0.56	90.09
1200	GO_CELLULAR_BIOGENIC_AMINE_METABOLIC_PROCESS	45	0.25	0.95	0.55	90.02
1201	GO_POSITIVE_REGULATION_OF_INTRINSIC_APOPTOTIC_SIGNALING_PATHWAY	50	0.24	0.95	0.51	90.03
1202	GO_POSITIVE_REGULATION_OF_OXIDOREDUCTASE_ACTIVITY	52	0.25	0.95	0.53	90.08
1203	GO_KERATINOCYTE_PROLIFERATION	34	0.3	0.95	0.5	90.04
1204	GO_ATP_BIOSYNTHETIC_PROCESS	19	0.32	0.95	0.51	90.06
1205	GO_NEGATIVE_REGULATION_OF_LYMPHOCYTE_DIFFERENTIATION	45	0.27	0.94	0.52	90.09
1206	GO_CYTOPLASMIC_TRANSLATION	76	0.27	0.94	0.52	90.09
1207	GO_REGULATION_OF_B_CELL_PROLIFERATION	56	0.31	0.94	0.53	90.23
1208	GO_POSITIVE_REGULATION_OF_MEMBRANE_DEPOLARIZATION	11	0.35	0.94	0.51	90.17
1209	GO_PROTEIN_O_LINKED_GLYCOSYLATION	74	0.24	0.94	0.53	90.14
1210	GO_NATURAL_KILLER_CELL_ACTIVATION	75	0.29	0.94	0.51	90.14
1211	GO_NEGATIVE_REGULATION_OF_MYOBLAST_DIFFERENTIATION	24	0.31	0.94	0.54	90.29
1212	GO_RUFFLE_ASSEMBLY	34	0.28	0.94	0.54	90.22
1213	GO_NEGATIVE_REGULATION_OF_NECROTIC_CELL_DEATH	14	0.34	0.94	0.53	90.19
1214	GO_POSITIVE_REGULATION_OF_T_CELL_MEDIATED_CYTOTOXICITY	24	0.41	0.94	0.57	90.25
1215	GO_CELLULAR_RESPONSE_TO_AMMONIUM_ION	57	0.25	0.94	0.5	90.34
1216	GO_CELLULAR_RESPONSE_TO_EXTRACELLULAR_STIMULUS	229	0.2	0.94	0.59	90.34
1217	GO_POSITIVE_REGULATION_OF_NIK_NF_KAPPAB_SIGNALING	70	0.27	0.94	0.51	90.35
1218	GO_LUTEINIZING_HORMONE_SECRETION	10	0.36	0.94	0.53	90.28
1219	GO_NEGATIVE_REGULATION_OF_MULTI_ORGANISM_PROCESS	151	0.24	0.94	0.51	90.29
1220	GO_RESPIRATORY_BURST	28	0.32	0.94	0.51	90.29
1221	GO_REGULATION_OF_CYTOSKELETON_ORGANIZATION	439	0.2	0.94	0.56	90.23
1222	GO_RESPONSE_TO_AMINO_ACID_STARVATION	40	0.24	0.94	0.56	90.53
1223	GO_TUMOR_NECROSIS_FACTOR_SECRETION	23	0.33	0.94	0.53	90.48
1224	GO_MITOCHONDRION_ORGANIZATION	390	0.21	0.94	0.56	90.44
1225	GO_RETINOIC_ACID_RECEPTOR_SIGNALING_PATHWAY	29	0.27	0.94	0.55	90.41
1226	GO_NEGATIVE_REGULATION_OF_MUSCLE_CELL_DIFFERENTIATION	46	0.25	0.94	0.56	90.51
1227	GO_POSITIVE_REGULATION_OF_ACTIN_FILAMENT_POLYMERIZATION	83	0.24	0.94	0.53	90.57
1228	GO_B_CELL_APOPTOTIC_PROCESS	23	0.3	0.94	0.53	90.59
1229	GO_FOREBRAIN_DEVELOPMENT	341	0.2	0.93	0.57	90.73
1230	GO_REGULATION_OF_ATPASE_ACTIVITY	65	0.23	0.93	0.55	90.66
1231	GO_GLYCOSYL_COMPOUND_CATABOLIC_PROCESS	37	0.28	0.93	0.5	90.63
1232	GO_RESPONSE_TO_UV_C	14	0.33	0.93	0.53	90.61
1233	GO_NEGATIVE_REGULATION_OF_T_CELL_DIFFERENTIATION	36	0.28	0.93	0.54	90.6
1234	GO_GLIAL_CELL_DEVELOPMENT	97	0.24	0.93	0.54	90.64
1235	GO_REGULATION_OF_MICROTUBULE_POLYMERIZATION	38	0.26	0.93	0.6	90.64
1236	GO_REGULATION_OF_DNA_TEMPLATED_TRANSCRIPTION_ELONGATION	37	0.27	0.93	0.55	90.6
1237	GO_NEUROMUSCULAR_SYNAPTIC_TRANSMISSION	30	0.28	0.93	0.54	90.56
1238	GO_CELLULAR_RESPONSE_TO_OSMOTIC_STRESS	34	0.29	0.93	0.55	90.6
1239	GO_MYELIN_MAINTENANCE	13	0.33	0.93	0.55	90.87
1240	GO_PHOSPHATIDYLINOSITOL_DEPHOSPHORYLATION	20	0.32	0.93	0.53	91.06
1241	GO_MODIFICATION_OF_MORPHOLOGY_OR_PHYSIOLOGY_OF_OTHER_ORGANISM_INVOLVED_IN_SYMBIOTIC_INTERACTION	100	0.22	0.93	0.59	91.09
1242	GO_RESPONSE_TO_NITRIC_OXIDE	17	0.33	0.93	0.54	91.13
1243	GO_B_CELL_DIFFERENTIATION	118	0.25	0.93	0.54	91.32
1244	GO_NEGATIVE_REGULATION_OF_CALCIUM_ION_DEPENDENT_EXOCYTOSIS	11	0.35	0.93	0.53	91.32
1245	GO_REGULATION_OF_SECONDARY_METABOLIC_PROCESS	11	0.34	0.93	0.56	91.33
1246	GO_POSITIVE_REGULATION_OF_JUN_KINASE_ACTIVITY	67	0.25	0.93	0.54	91.56
1247	GO_REGULATION_OF_PERK_MEDIATED_UNFOLDED_PROTEIN_RESPONSE	10	0.35	0.93	0.56	91.49
1248	GO_SOMATIC_STEM_CELL_DIVISION	22	0.33	0.93	0.56	91.51
1249	GO_DOSAGE_COMPENSATION	17	0.32	0.93	0.56	91.45
1250	GO_EATING_BEHAVIOR	30	0.27	0.93	0.57	91.49
1251	GO_LIPID_PHOSPHORYLATION	55	0.25	0.92	0.59	91.46
1252	GO_RESPONSE_TO_GROWTH_HORMONE	36	0.26	0.92	0.59	91.64
1253	GO_C21_STEROID_HORMONE_BIOSYNTHETIC_PROCESS	24	0.29	0.92	0.54	91.63
1254	GO_REGULATION_OF_RELEASE_OF_CYTOCHROME_C_FROM_MITOCHONDRIA	40	0.25	0.92	0.57	91.6
1255	GO_NEGATIVE_REGULATION_OF_INTERLEUKIN_2_PRODUCTION	20	0.33	0.92	0.55	91.54
1256	GO_OPTIC_NERVE_DEVELOPMENT	10	0.38	0.92	0.56	91.51
1257	GO_DORSAL_VENTRAL_AXIS_SPECIFICATION	10	0.37	0.92	0.56	91.46
1258	GO_MONOCYTE_CHEMOTAXIS	55	0.33	0.92	0.55	91.41
1259	GO_MOLTING_CYCLE_PROCESS	84	0.23	0.92	0.56	91.41
1260	GO_PATTERN_RECOGNITION_RECEPTOR_SIGNALING_PATHWAY	165	0.24	0.92	0.51	91.35
1261	GO_DISRUPTION_OF_CELLS_OF_OTHER_ORGANISM_INVOLVED_IN_SYMBIOTIC_INTERACTION	14	0.34	0.92	0.58	91.4
1262	GO_HEPATOCYTE_DIFFERENTIATION	15	0.32	0.92	0.55	91.4
1263	GO_NEGATIVE_REGULATION_OF_KERATINOCYTE_PROLIFERATION	11	0.37	0.92	0.53	91.33
1264	GO_ATRIAL_SEPTUM_MORPHOGENESIS	14	0.35	0.92	0.56	91.32
1265	GO_NUCLEAR_ENVELOPE_REASSEMBLY	15	0.34	0.92	0.56	91.28
1266	GO_PROTEIN_POLYMERIZATION	230	0.2	0.92	0.61	91.34
1267	GO_TRANSFERRIN_TRANSPORT	36	0.28	0.92	0.53	91.36
1268	GO_CYTOPLASMIC_SEQUESTERING_OF_TRANSCRIPTION_FACTOR	15	0.31	0.92	0.58	91.3
1269	GO_REGULATION_OF_CELLULAR_PROTEIN_LOCALIZATION	449	0.19	0.92	0.62	91.31
1270	GO_POSITIVE_REGULATION_OF_POSTTRANSCRIPTIONAL_GENE_SILENCING	19	0.32	0.92	0.57	91.31
1271	GO_ANTIGEN_PROCESSING_AND_PRESENTATION_OF_EXOGENOUS_PEPTIDE_ANTIGEN_VIA_MHC_CLASS_I	76	0.31	0.92	0.54	91.39
1272	GO_REGULATION_OF_APOPTOTIC_SIGNALING_PATHWAY	352	0.19	0.92	0.65	91.35
1273	GO_CELL_PROLIFERATION_IN_FOREBRAIN	25	0.28	0.92	0.57	91.34
1274	GO_NEUTROPHIL_MIGRATION	97	0.29	0.92	0.55	91.29
1275	GO_FC_RECEPTOR_SIGNALING_PATHWAY	173	0.24	0.92	0.54	91.23
1276	GO_ASYMMETRIC_STEM_CELL_DIVISION	10	0.36	0.92	0.56	91.36
1277	GO_REGULATION_OF_MRNA_SPLICING_VIA_SPLICEOSOME	63	0.25	0.92	0.57	91.29
1278	GO_VENTRICULAR_CARDIAC_MUSCLE_CELL_DEVELOPMENT	10	0.38	0.92	0.55	91.25
1279	GO_RESPONSE_TO_INTERLEUKIN_18	10	0.38	0.92	0.55	91.4
1280	GO_TRANSLATIONAL_INITIATION	173	0.26	0.92	0.52	91.53
1281	GO_NEURAL_NUCLEUS_DEVELOPMENT	58	0.23	0.92	0.61	91.49
1282	GO_AZOLE_TRANSPORT	19	0.31	0.92	0.56	91.46
1283	GO_MUSCLE_FIBER_DEVELOPMENT	60	0.24	0.92	0.55	91.48
1284	GO_CRISTAE_FORMATION	12	0.37	0.91	0.56	91.52
1285	GO_NEGATIVE_REGULATION_OF_INNATE_IMMUNE_RESPONSE	48	0.31	0.91	0.53	91.48
1286	GO_REGULATION_OF_KETONE_BIOSYNTHETIC_PROCESS	15	0.33	0.91	0.55	91.47
1287	GO_REGULATION_OF_B_CELL_ACTIVATION	110	0.27	0.91	0.53	91.43
1288	GO_REGULATION_OF_PROTEIN_EXPORT_FROM_NUCLEUS	39	0.26	0.91	0.61	91.46
1289	GO_ATP_METABOLIC_PROCESS	36	0.24	0.91	0.6	91.59
1290	GO_RESPONSE_TO_VITAMIN_D	35	0.26	0.91	0.58	91.64
1291	GO_NEGATIVE_REGULATION_OF_CARDIAC_MUSCLE_CELL_DIFFERENTIATION	16	0.32	0.91	0.55	91.66
1292	GO_LYMPHOCYTE_APOPTOTIC_PROCESS	67	0.27	0.91	0.55	91.61
1293	GO_NEGATIVE_REGULATION_OF_LYMPHOCYTE_APOPTOTIC_PROCESS	30	0.29	0.91	0.55	91.62
1294	GO_GLYCOSYL_COMPOUND_METABOLIC_PROCESS	55	0.23	0.91	0.6	91.62
1295	GO_TRICARBOXYLIC_ACID_METABOLIC_PROCESS	10	0.36	0.91	0.56	91.61
1296	GO_NEGATIVE_REGULATION_OF_DNA_BINDING_TRANSCRIPTION_FACTOR_ACTIVITY	138	0.21	0.91	0.6	91.67
1297	GO_REGULATION_OF_PROTEIN_LOCALIZATION_TO_MEMBRANE	149	0.21	0.91	0.61	91.63
1298	GO_PROTEIN_LOCALIZATION_TO_EARLY_ENDOSOME	10	0.37	0.91	0.56	91.64
1299	GO_REGULATION_OF_HEMOPOIESIS	410	0.21	0.91	0.54	91.59
1300	GO_POSITIVE_REGULATION_OF_TRANSCRIPTION_FROM_RNA_POLYMERASE_II_PROMOTER_IN_RESPONSE_TO_ENDOPLASMIC_RETICULUM_STRESS	10	0.36	0.91	0.55	91.52
1301	GO_GLUCOSE_6_PHOSPHATE_METABOLIC_PROCESS	11	0.36	0.91	0.57	91.48
1302	GO_CENTRIOLE_CENTRIOLE_COHESION	12	0.34	0.91	0.59	91.48
1303	GO_REGULATION_OF_HAIR_FOLLICLE_DEVELOPMENT	18	0.31	0.91	0.57	91.46
1304	GO_REGULATION_OF_ALPHA_BETA_T_CELL_ACTIVATION	84	0.28	0.91	0.56	91.59
1305	GO_PYRIDINE_CONTAINING_COMPOUND_METABOLIC_PROCESS	35	0.27	0.91	0.56	91.53
1306	GO_B_CELL_PROLIFERATION	84	0.27	0.91	0.54	91.56
1307	GO_BASE_EXCISION_REPAIR_AP_SITE_FORMATION	10	0.37	0.91	0.57	91.5
1308	GO_REGULATION_OF_CYTOPLASMIC_TRANSPORT	19	0.31	0.91	0.57	91.47
1309	GO_NEGATIVE_REGULATION_OF_HISTONE_METHYLATION	16	0.31	0.91	0.57	91.41
1310	GO_REGULATION_OF_T_CELL_APOPTOTIC_PROCESS	33	0.31	0.91	0.55	91.37
1311	GO_RESPONSE_TO_HYPEROXIA	19	0.3	0.91	0.57	91.52
1312	GO_SECONDARY_METABOLITE_BIOSYNTHETIC_PROCESS	24	0.28	0.91	0.56	91.53
1313	GO_NEGATIVE_REGULATION_OF_RESPONSE_TO_OXIDATIVE_STRESS	40	0.26	0.91	0.59	91.57
1314	GO_POSTTRANSLATIONAL_PROTEIN_TARGETING_TO_ENDOPLASMIC_RETICULUM_MEMBRANE	10	0.35	0.91	0.57	91.53
1315	GO_REGULATION_OF_RUFFLE_ASSEMBLY	25	0.28	0.91	0.59	91.48
1316	GO_ANOIKIS	29	0.27	0.9	0.59	91.69
1317	GO_REGULATION_OF_TRANSMISSION_OF_NERVE_IMPULSE	16	0.32	0.9	0.56	91.63
1318	GO_MODIFICATION_OF_POSTSYNAPTIC_STRUCTURE	14	0.33	0.9	0.59	91.58
1319	GO_VASCULAR_SMOOTH_MUSCLE_CELL_DIFFERENTIATION	24	0.3	0.9	0.59	91.62
1320	GO_NEGATIVE_REGULATION_OF_VIRAL_ENTRY_INTO_HOST_CELL	19	0.32	0.9	0.56	91.59
1321	GO_POSITIVE_REGULATION_OF_PROTEIN_SUMOYLATION	10	0.34	0.9	0.59	91.56
1322	GO_PROTEASOMAL_PROTEIN_CATABOLIC_PROCESS	400	0.2	0.9	0.62	91.49
1323	GO_NATURAL_KILLER_CELL_PROLIFERATION	11	0.41	0.9	0.57	91.44
1324	GO_POSITIVE_REGULATION_OF_GLUTAMATE_SECRETION	10	0.36	0.9	0.56	91.39
1325	GO_NEGATIVE_REGULATION_OF_CELLULAR_PROTEIN_CATABOLIC_PROCESS	68	0.22	0.9	0.63	91.44
1326	GO_PHOTORECEPTOR_CELL_DIFFERENTIATION	59	0.23	0.9	0.62	91.45
1327	GO_CYTOCHROME_COMPLEX_ASSEMBLY	18	0.32	0.9	0.58	91.47
1328	GO_SOMATIC_STEM_CELL_POPULATION_MAINTENANCE	68	0.22	0.9	0.61	91.43
1329	GO_PEPTIDYL_ASPARAGINE_MODIFICATION	29	0.29	0.9	0.58	91.46
1330	GO_POSITIVE_REGULATION_OF_PRODUCTION_OF_MOLECULAR_MEDIATOR_OF_IMMUNE_RESPONSE	85	0.26	0.9	0.56	91.4
1331	GO_PURINE_CONTAINING_COMPOUND_CATABOLIC_PROCESS	44	0.25	0.9	0.6	91.33
1332	GO_INTESTINAL_EPITHELIAL_CELL_DIFFERENTIATION	17	0.29	0.9	0.56	91.57
1333	GO_REGULATION_OF_RNA_SPLICING	88	0.23	0.9	0.62	91.54
1334	GO_REGULATION_OF_VASCULAR_SMOOTH_MUSCLE_CELL_DIFFERENTIATION	13	0.34	0.9	0.6	91.48
1335	GO_COFACTOR_BIOSYNTHETIC_PROCESS	176	0.21	0.9	0.59	91.55
1336	GO_STEM_CELL_PROLIFERATION	99	0.22	0.9	0.63	91.64
1337	GO_REGULATION_OF_POSTSYNAPTIC_NEUROTRANSMITTER_RECEPTOR_ACTIVITY	10	0.36	0.9	0.56	91.57
1338	GO_ORGANELLE_INHERITANCE	13	0.34	0.9	0.59	91.53
1339	GO_NEGATIVE_REGULATION_OF_COLLAGEN_BIOSYNTHETIC_PROCESS	10	0.37	0.9	0.56	91.46
1340	GO_NODAL_SIGNALING_PATHWAY	14	0.33	0.9	0.6	91.42
1341	GO_PROTEIN_ACETYLATION	143	0.19	0.9	0.66	91.37
1342	GO_POSITIVE_REGULATION_OF_PROTEIN_TYROSINE_KINASE_ACTIVITY	49	0.25	0.9	0.59	91.64
1343	GO_HIGH_DENSITY_LIPOPROTEIN_PARTICLE_CLEARANCE	13	0.36	0.9	0.57	91.59
1344	GO_PROGRAMMED_NECROTIC_CELL_DEATH	36	0.27	0.9	0.56	91.65
1345	GO_PROTEIN_STABILIZATION	149	0.19	0.9	0.69	91.65
1346	GO_AXIS_SPECIFICATION	73	0.22	0.9	0.67	91.63
1347	GO_ENTRY_INTO_OTHER_ORGANISM_INVOLVED_IN_SYMBIOTIC_INTERACTION	123	0.24	0.89	0.58	91.71
1348	GO_REPRODUCTIVE_BEHAVIOR	29	0.27	0.89	0.62	91.66
1349	GO_REGULATION_OF_INFLAMMATORY_RESPONSE_TO_ANTIGENIC_STIMULUS	22	0.32	0.89	0.58	91.63
1350	GO_INTRACELLULAR_STEROL_TRANSPORT	20	0.29	0.89	0.62	91.56
1351	GO_REGULATION_OF_ESTABLISHMENT_OF_PLANAR_POLARITY	106	0.23	0.89	0.61	91.53
1352	GO_MYELOID_CELL_HOMEOSTASIS	127	0.21	0.89	0.6	91.68
1353	GO_EMBRYONIC_CAMERA_TYPE_EYE_MORPHOGENESIS	25	0.29	0.89	0.62	91.66
1354	GO_MAGNESIUM_ION_HOMEOSTASIS	13	0.34	0.89	0.59	91.78
1355	GO_OLIGODENDROCYTE_DEVELOPMENT	39	0.25	0.89	0.64	91.74
1356	GO_PROTEIN_K11_LINKED_DEUBIQUITINATION	10	0.35	0.89	0.6	91.89
1357	GO_REGULATION_OF_EARLY_ENDOSOME_TO_LATE_ENDOSOME_TRANSPORT	15	0.33	0.89	0.6	92.01
1358	GO_REGULATION_OF_RESPONSE_TO_BIOTIC_STIMULUS	119	0.24	0.89	0.57	91.97
1359	GO_ACTIVATION_OF_CYSTEINE_TYPE_ENDOPEPTIDASE_ACTIVITY_INVOLVED_IN_APOPTOTIC_PROCESS	75	0.24	0.89	0.58	91.98
1360	GO_NUCLEOBASE_CONTAINING_SMALL_MOLECULE_METABOLIC_PROCESS	304	0.19	0.89	0.65	91.93
1361	GO_LYMPHOCYTE_MEDIATED_IMMUNITY	227	0.26	0.89	0.58	91.88
1362	GO_PHOSPHATE_ION_TRANSPORT	25	0.27	0.89	0.61	91.83
1363	GO_LONG_CHAIN_FATTY_ACYL_COA_BIOSYNTHETIC_PROCESS	15	0.33	0.89	0.62	91.8
1364	GO_SEROTONIN_RECEPTOR_SIGNALING_PATHWAY	36	0.26	0.89	0.62	91.91
1365	GO_REGULATION_OF_MITOCHONDRION_ORGANIZATION	153	0.19	0.89	0.7	91.88
1366	GO_NUCLEOTIDE_EXCISION_REPAIR_PREINCISION_COMPLEX_STABILIZATION	20	0.29	0.89	0.61	92.07
1367	GO_REGULATION_OF_CD4_POSITIVE_ALPHA_BETA_T_CELL_DIFFERENTIATION	43	0.29	0.89	0.59	92.01
1368	GO_REGULATION_OF_HORMONE_BIOSYNTHETIC_PROCESS	26	0.28	0.89	0.6	92
1369	GO_NEGATIVE_REGULATION_OF_LIPID_STORAGE	18	0.31	0.89	0.63	91.99
1370	GO_PARENTAL_BEHAVIOR	12	0.33	0.89	0.59	91.92
1371	GO_POSITIVE_REGULATION_OF_VASCULAR_SMOOTH_MUSCLE_CELL_PROLIFERATION	32	0.26	0.89	0.58	91.93
1372	GO_CHLORIDE_TRANSMEMBRANE_TRANSPORT	81	0.21	0.89	0.66	92
1373	GO_REGULATION_OF_DEFENSE_RESPONSE_TO_VIRUS	61	0.26	0.89	0.57	92
1374	GO_POSITIVE_REGULATION_OF_LYMPHOCYTE_APOPTOTIC_PROCESS	15	0.34	0.88	0.58	92.21
1375	GO_REGULATION_OF_GLIOGENESIS	102	0.23	0.88	0.63	92.19
1376	GO_LEUKOCYTE_HOMEOSTASIS	80	0.26	0.88	0.58	92.19
1377	GO_POSITIVE_REGULATION_OF_ALPHA_BETA_T_CELL_ACTIVATION	56	0.29	0.88	0.59	92.24
1378	GO_PTERIDINE_CONTAINING_COMPOUND_BIOSYNTHETIC_PROCESS	13	0.33	0.88	0.6	92.23
1379	GO_POSITIVE_REGULATION_OF_CYTOPLASMIC_TRANSPORT	10	0.36	0.88	0.6	92.2
1380	GO_L_AMINO_ACID_TRANSPORT	60	0.22	0.88	0.64	92.16
1381	GO_MITOTIC_CYTOKINETIC_PROCESS	20	0.3	0.88	0.59	92.18
1382	GO_VENTRICULAR_CARDIAC_MUSCLE_TISSUE_DEVELOPMENT	53	0.25	0.88	0.6	92.27
1383	GO_RESPONSE_TO_INSULIN	242	0.18	0.88	0.72	92.35
1384	GO_FATTY_ACID_HOMEOSTASIS	15	0.31	0.88	0.62	92.31
1385	GO_T_CELL_HOMEOSTASIS	37	0.27	0.88	0.58	92.31
1386	GO_REGULATION_OF_BEHAVIOR	61	0.23	0.88	0.64	92.29
1387	GO_NEGATIVE_REGULATION_OF_UBIQUITIN_DEPENDENT_PROTEIN_CATABOLIC_PROCESS	39	0.23	0.88	0.66	92.31
1388	GO_RESPONSE_TO_INTERFERON_BETA	26	0.33	0.88	0.58	92.27
1389	GO_TUBE_FORMATION	135	0.2	0.88	0.66	92.28
1390	GO_REGULATION_OF_B_CELL_MEDIATED_IMMUNITY	46	0.27	0.88	0.57	92.29
1391	GO_REGULATION_OF_HISTONE_PHOSPHORYLATION	13	0.32	0.88	0.6	92.26
1392	GO_REGULATION_OF_INTRINSIC_APOPTOTIC_SIGNALING_PATHWAY	137	0.19	0.88	0.73	92.32
1393	GO_EOSINOPHIL_MIGRATION	24	0.33	0.88	0.57	92.27
1394	GO_CHROMATIN_DISASSEMBLY	21	0.3	0.88	0.63	92.22
1395	GO_RESPONSE_TO_HISTAMINE	10	0.36	0.88	0.62	92.17
1396	GO_POSITIVE_REGULATION_OF_MYELOID_LEUKOCYTE_CYTOKINE_PRODUCTION_INVOLVED_IN_IMMUNE_RESPONSE	18	0.32	0.88	0.6	92.11
1397	GO_ACTIVATION_OF_CYSTEINE_TYPE_ENDOPEPTIDASE_ACTIVITY	14	0.31	0.88	0.6	92.05
1398	GO_CARBOHYDRATE_BIOSYNTHETIC_PROCESS	178	0.2	0.88	0.69	92.04
1399	GO_MORPHOGENESIS_OF_A_POLARIZED_EPITHELIUM	133	0.21	0.88	0.66	92.2
1400	GO_CHOLESTEROL_CATABOLIC_PROCESS	13	0.31	0.88	0.62	92.19
1401	GO_LAMELLIPODIUM_MORPHOGENESIS	15	0.31	0.88	0.63	92.21
1402	GO_CYTOKINE_METABOLIC_PROCESS	108	0.25	0.88	0.56	92.15
1403	GO_OLIGODENDROCYTE_DIFFERENTIATION	86	0.23	0.88	0.65	92.14
1404	GO_REGULATION_OF_CYSTEINE_TYPE_ENDOPEPTIDASE_ACTIVITY	205	0.2	0.88	0.63	92.09
1405	GO_POSITIVE_REGULATION_OF_PROTEIN_IMPORT	34	0.25	0.87	0.66	92.2
1406	GO_MONONUCLEAR_CELL_MIGRATION	75	0.28	0.87	0.59	92.2
1407	GO_REGULATION_OF_TRANSCRIPTION_INITIATION_FROM_RNA_POLYMERASE_II_PROMOTER	27	0.27	0.87	0.65	92.16
1408	GO_REGULATION_OF_STEM_CELL_PROLIFERATION	52	0.24	0.87	0.66	92.17
1409	GO_RESPONSE_TO_INTERLEUKIN_15	14	0.37	0.87	0.59	92.22
1410	GO_REGULATION_OF_MICROTUBULE_BINDING	10	0.34	0.87	0.65	92.21
1411	GO_RESPONSE_TO_NITROSATIVE_STRESS	10	0.34	0.87	0.59	92.18
1412	GO_PHAGOSOME_ACIDIFICATION	27	0.29	0.87	0.62	92.13
1413	GO_REGULATION_OF_ADAPTIVE_IMMUNE_RESPONSE	148	0.26	0.87	0.59	92.12
1414	GO_REGULATION_OF_RECEPTOR_SIGNALING_PATHWAY_VIA_STAT	124	0.22	0.87	0.59	92.09
1415	GO_PHOTORECEPTOR_CELL_MAINTENANCE	32	0.25	0.87	0.65	92.23
1416	GO_GROWTH_HORMONE_RECEPTOR_SIGNALING_PATHWAY_VIA_JAK_STAT	13	0.33	0.87	0.62	92.24
1417	GO_POSITIVE_REGULATION_OF_PROTEOLYSIS	308	0.19	0.87	0.67	92.21
1418	GO_PEPTIDYL_LYSINE_TRIMETHYLATION	27	0.27	0.87	0.63	92.34
1419	GO_REGULATION_OF_SYNAPSE_STRUCTURE_OR_ACTIVITY	203	0.2	0.87	0.66	92.39
1420	GO_HEPATOCYTE_GROWTH_FACTOR_RECEPTOR_SIGNALING_PATHWAY	16	0.29	0.87	0.66	92.5
1421	GO_REGULATION_OF_RESPONSE_TO_OXIDATIVE_STRESS	73	0.22	0.87	0.65	92.47
1422	GO_ATP_HYDROLYSIS_COUPLED_TRANSMEMBRANE_TRANSPORT	29	0.28	0.87	0.63	92.45
1423	GO_T_CELL_MEDIATED_IMMUNITY	96	0.27	0.87	0.6	92.42
1424	GO_PRODUCTION_OF_MOLECULAR_MEDIATOR_OF_IMMUNE_RESPONSE	176	0.23	0.87	0.58	92.37
1425	GO_DIGESTION	118	0.21	0.87	0.66	92.33
1426	GO_MIDGUT_DEVELOPMENT	13	0.33	0.87	0.63	92.27
1427	GO_CELLULAR_RESPONSE_TO_MANGANESE_ION	12	0.32	0.87	0.65	92.49
1428	GO_POSITIVE_REGULATION_OF_ERYTHROCYTE_DIFFERENTIATION	24	0.27	0.87	0.62	92.46
1429	GO_EOSINOPHIL_CHEMOTAXIS	20	0.33	0.87	0.6	92.49
1430	GO_NEURONAL_STEM_CELL_POPULATION_MAINTENANCE	20	0.29	0.87	0.65	92.61
1431	GO_NEGATIVE_REGULATION_OF_INTERLEUKIN_1_BETA_PRODUCTION	17	0.33	0.87	0.58	92.57
1432	GO_TELENCEPHALON_REGIONALIZATION	10	0.34	0.87	0.62	92.53
1433	GO_N_TERMINAL_PROTEIN_AMINO_ACID_MODIFICATION	12	0.3	0.86	0.66	92.59
1434	GO_NEGATIVE_REGULATION_OF_ALPHA_BETA_T_CELL_DIFFERENTIATION	24	0.3	0.86	0.63	92.53
1435	GO_ENTRY_OF_BACTERIUM_INTO_HOST_CELL	14	0.31	0.86	0.64	92.54
1436	GO_HEME_BIOSYNTHETIC_PROCESS	19	0.29	0.86	0.64	92.68
1437	GO_ANTIGEN_PROCESSING_AND_PRESENTATION_OF_PEPTIDE_ANTIGEN	174	0.24	0.86	0.59	92.68
1438	GO_REGULATION_OF_TRANSCRIPTION_FROM_RNA_POLYMERASE_II_PROMOTER_IN_RESPONSE_TO_OXIDATIVE_STRESS	11	0.32	0.86	0.64	92.64
1439	GO_PROTEIN_HOMOTETRAMERIZATION	77	0.21	0.86	0.75	92.67
1440	GO_POSITIVE_REGULATION_OF_STEM_CELL_DIFFERENTIATION	19	0.28	0.86	0.66	92.62
1441	GO_REGULATION_OF_DEFENSE_RESPONSE_TO_VIRUS_BY_HOST	31	0.3	0.86	0.61	92.8
1442	GO_PROTEIN_TRANSMEMBRANE_TRANSPORT	50	0.25	0.86	0.62	92.75
1443	GO_SEMINIFEROUS_TUBULE_DEVELOPMENT	10	0.34	0.86	0.62	92.69
1444	GO_REGULATION_OF_SPHINGOLIPID_BIOSYNTHETIC_PROCESS	12	0.32	0.86	0.62	92.69
1445	GO_RESPONSE_TO_TUMOR_CELL	20	0.32	0.86	0.61	92.73
1446	GO_HISTONE_H2A_UBIQUITINATION	23	0.28	0.86	0.63	92.7
1447	GO_CHLORIDE_TRANSPORT	95	0.21	0.86	0.7	92.84
1448	GO_REGULATION_OF_CYSTEINE_TYPE_ENDOPEPTIDASE_ACTIVITY_INVOLVED_IN_APOPTOTIC_SIGNALING_PATHWAY	16	0.31	0.86	0.66	92.79
1449	GO_INORGANIC_ANION_TRANSPORT	152	0.19	0.86	0.74	92.78
1450	GO_NEURAL_CREST_FORMATION	12	0.31	0.86	0.66	92.96
1451	GO_GROOMING_BEHAVIOR	17	0.28	0.86	0.68	92.91
1452	GO_POSITIVE_REGULATION_OF_CYTOSKELETON_ORGANIZATION	194	0.2	0.86	0.72	92.9
1453	GO_PROTEIN_ACYLATION	179	0.18	0.86	0.83	92.85
1454	GO_ACUTE_PHASE_RESPONSE	46	0.26	0.86	0.63	92.81
1455	GO_REGULATION_OF_RETROGRADE_PROTEIN_TRANSPORT_ER_TO_CYTOSOL	12	0.32	0.86	0.63	92.75
1456	GO_OVARIAN_FOLLICLE_DEVELOPMENT	53	0.21	0.86	0.75	92.81
1457	GO_CELLULAR_RESPONSE_TO_INORGANIC_SUBSTANCE	195	0.19	0.86	0.7	92.77
1458	GO_PHOSPHATIDYLINOSITOL_PHOSPHORYLATION	42	0.24	0.86	0.66	92.77
1459	GO_UNSATURATED_FATTY_ACID_BIOSYNTHETIC_PROCESS	37	0.25	0.86	0.66	92.72
1460	GO_CELLULAR_RESPONSE_TO_REACTIVE_NITROGEN_SPECIES	17	0.29	0.86	0.66	92.71
1461	GO_PROTEIN_AUTOPHOSPHORYLATION	217	0.2	0.86	0.7	92.68
1462	GO_GAMMA_AMINOBUTYRIC_ACID_SIGNALING_PATHWAY	23	0.28	0.86	0.64	92.64
1463	GO_OXALATE_TRANSPORT	11	0.32	0.86	0.66	92.59
1464	GO_REGULATION_OF_T_HELPER_1_CELL_DIFFERENTIATION	10	0.37	0.86	0.62	92.57
1465	GO_REGULATION_OF_MYELINATION	29	0.26	0.86	0.65	92.59
1466	GO_REGULATION_OF_T_HELPER_CELL_DIFFERENTIATION	32	0.29	0.85	0.65	92.59
1467	GO_GOLGI_RIBBON_FORMATION	10	0.33	0.85	0.65	92.56
1468	GO_T_CELL_MEDIATED_CYTOTOXICITY	45	0.31	0.85	0.61	92.9
1469	GO_NEURON_DEATH_IN_RESPONSE_TO_OXIDATIVE_STRESS	23	0.27	0.85	0.65	92.89
1470	GO_INORGANIC_ANION_TRANSMEMBRANE_TRANSPORT	102	0.2	0.85	0.73	92.86
1471	GO_CIRCADIAN_REGULATION_OF_GENE_EXPRESSION	47	0.23	0.85	0.7	92.86
1472	GO_REGULATION_OF_DNA_BINDING_TRANSCRIPTION_FACTOR_ACTIVITY	376	0.18	0.85	0.7	92.87
1473	GO_NEGATIVE_REGULATION_OF_LIPASE_ACTIVITY	14	0.33	0.85	0.64	92.81
1474	GO_POSITIVE_REGULATION_OF_NEURON_DEATH	85	0.21	0.85	0.67	92.79
1475	GO_POSITIVE_REGULATION_OF_STRIATED_MUSCLE_CELL_APOPTOTIC_PROCESS	10	0.34	0.85	0.63	92.75
1476	GO_POSITIVE_REGULATION_OF_BIOMINERAL_TISSUE_DEVELOPMENT	39	0.26	0.85	0.66	92.75
1477	GO_LIMB_BUD_FORMATION	11	0.33	0.85	0.67	92.69
1478	GO_MAMMARY_GLAND_EPITHELIAL_CELL_DIFFERENTIATION	17	0.29	0.85	0.62	92.66
1479	GO_CELLULAR_RESPONSE_TO_BIOTIC_STIMULUS	201	0.23	0.85	0.6	92.79
1480	GO_HUMORAL_IMMUNE_RESPONSE	226	0.22	0.85	0.62	92.77
1481	GO_LYSINE_CATABOLIC_PROCESS	10	0.34	0.85	0.65	92.87
1482	GO_RESPONSE_TO_AMMONIUM_ION	113	0.19	0.85	0.75	92.88
1483	GO_POSITIVE_REGULATION_OF_BLOOD_VESSEL_DIAMETER	54	0.24	0.85	0.68	92.87
1484	GO_RESPONSE_TO_TYPE_I_INTERFERON	85	0.28	0.85	0.56	92.81
1485	GO_APOPTOTIC_PROCESS_INVOLVED_IN_DEVELOPMENT	31	0.27	0.85	0.65	92.81
1486	GO_REGULATION_OF_FLAGELLATED_SPERM_MOTILITY	13	0.31	0.85	0.63	92.91
1487	GO_REGULATION_OF_NEUROMUSCULAR_JUNCTION_DEVELOPMENT	10	0.35	0.85	0.67	92.85
1488	GO_ADAPTIVE_IMMUNE_RESPONSE_BASED_ON_SOMATIC_RECOMBINATION_OF_IMMUNE_RECEPTORS_BUILT_FROM_IMMUNOGLOBULIN_SUPERFAMILY_DOMAINS	236	0.25	0.84	0.61	93.27
1489	GO_HISTONE_H4_ACETYLATION	40	0.24	0.84	0.7	93.35
1490	GO_PROTEIN_DNA_COMPLEX_DISASSEMBLY	21	0.28	0.84	0.66	93.5
1491	GO_NEGATIVE_REGULATION_OF_TOLL_LIKE_RECEPTOR_SIGNALING_PATHWAY	32	0.27	0.84	0.63	93.44
1492	GO_EYE_PHOTORECEPTOR_CELL_DIFFERENTIATION	45	0.22	0.84	0.73	93.42
1493	GO_REGULATION_OF_POSTSYNAPTIC_NEUROTRANSMITTER_RECEPTOR_INTERNALIZATION	12	0.31	0.84	0.66	93.43
1494	GO_INTRACELLULAR_PROTEIN_TRANSMEMBRANE_TRANSPORT	43	0.25	0.84	0.65	93.5
1495	GO_ASTROCYTE_DEVELOPMENT	35	0.26	0.84	0.64	93.44
1496	GO_CALCIUM_MEDIATED_SIGNALING_USING_INTRACELLULAR_CALCIUM_SOURCE	19	0.28	0.84	0.68	93.38
1497	GO_SINGLE_FERTILIZATION	116	0.19	0.84	0.8	93.45
1498	GO_NEGATIVE_REGULATION_OF_TRANSCRIPTION_FROM_RNA_POLYMERASE_II_PROMOTER_IN_RESPONSE_TO_STRESS	11	0.31	0.84	0.67	93.47
1499	GO_RECEPTOR_SIGNALING_PATHWAY_VIA_STAT	142	0.21	0.84	0.66	93.43
1500	GO_REGULATION_OF_ORGANELLE_ASSEMBLY	155	0.19	0.84	0.77	93.47
1501	GO_ENTEROENDOCRINE_CELL_DIFFERENTIATION	26	0.25	0.84	0.71	93.41
1502	GO_POSITIVE_REGULATION_OF_STEROID_METABOLIC_PROCESS	27	0.26	0.84	0.7	93.4
1503	GO_REGULATION_OF_T_CELL_MEDIATED_IMMUNITY	64	0.29	0.84	0.65	93.36
1504	GO_SKELETAL_MUSCLE_ACETYLCHOLINE_GATED_CHANNEL_CLUSTERING	11	0.33	0.84	0.66	93.37
1505	GO_NEGATIVE_REGULATION_OF_PROGRAMMED_NECROTIC_CELL_DEATH	11	0.34	0.84	0.65	93.43
1506	GO_FAT_SOLUBLE_VITAMIN_METABOLIC_PROCESS	42	0.25	0.84	0.68	93.38
1507	GO_REGULATION_OF_PROTEIN_TYROSINE_KINASE_ACTIVITY	81	0.21	0.84	0.74	93.36
1508	GO_POSITIVE_REGULATION_OF_PROTEIN_DEACETYLATION	20	0.26	0.84	0.67	93.33
1509	GO_POSITIVE_REGULATION_OF_PROTEIN_POLYMERIZATION	113	0.2	0.84	0.74	93.3
1510	GO_GRANULOCYTE_MIGRATION	116	0.26	0.84	0.63	93.31
1511	GO_INOSITOL_TRISPHOSPHATE_BIOSYNTHETIC_PROCESS	22	0.28	0.84	0.7	93.28
1512	GO_BEHAVIORAL_RESPONSE_TO_COCAINE	17	0.28	0.84	0.7	93.29
1513	GO_COLUMNAR_CUBOIDAL_EPITHELIAL_CELL_DEVELOPMENT	49	0.21	0.84	0.73	93.34
1514	GO_POSITIVE_REGULATION_OF_TRANSCRIPTION_FROM_RNA_POLYMERASE_II_PROMOTER_INVOLVED_IN_CELLULAR_RESPONSE_TO_CHEMICAL_STIMULUS	20	0.28	0.84	0.68	93.34
1515	GO_ORGANIC_HYDROXY_COMPOUND_CATABOLIC_PROCESS	61	0.21	0.84	0.73	93.33
1516	GO_REGULATION_OF_RESPIRATORY_BURST	13	0.31	0.84	0.67	93.31
1517	GO_ANTIGEN_RECEPTOR_MEDIATED_SIGNALING_PATHWAY	215	0.24	0.84	0.6	93.39
1518	GO_GOLGI_LOCALIZATION	12	0.31	0.84	0.72	93.42
1519	GO_ASPARTATE_FAMILY_AMINO_ACID_METABOLIC_PROCESS	46	0.22	0.84	0.72	93.36
1520	GO_REGULATION_OF_SMALL_MOLECULE_METABOLIC_PROCESS	296	0.18	0.83	0.8	93.37
1521	GO_NEGATIVE_REGULATION_OF_ERBB_SIGNALING_PATHWAY	48	0.23	0.83	0.74	93.4
1522	GO_MALE_SEX_DETERMINATION	14	0.31	0.83	0.69	93.34
1523	GO_REGULATION_OF_ASTROCYTE_DIFFERENTIATION	29	0.26	0.83	0.7	93.31
1524	GO_MYOTUBE_DIFFERENTIATION	81	0.21	0.83	0.76	93.34
1525	GO_RIBONUCLEOSIDE_TRIPHOSPHATE_BIOSYNTHETIC_PROCESS	32	0.25	0.83	0.69	93.32
1526	GO_POSITIVE_REGULATION_OF_SODIUM_ION_TRANSMEMBRANE_TRANSPORT	20	0.28	0.83	0.69	93.26
1527	GO_T_HELPER_17_TYPE_IMMUNE_RESPONSE	26	0.3	0.83	0.64	93.32
1528	GO_NEGATIVE_REGULATION_OF_ERYTHROCYTE_DIFFERENTIATION	10	0.32	0.83	0.66	93.28
1529	GO_CELLULAR_RESPONSE_TO_OXIDATIVE_STRESS	258	0.18	0.83	0.76	93.27
1530	GO_NON_CANONICAL_WNT_SIGNALING_PATHWAY	141	0.2	0.83	0.74	93.29
1531	GO_REGULATION_OF_PROTEIN_IMPORT	50	0.23	0.83	0.7	93.24
1532	GO_REGULATION_OF_FEEDING_BEHAVIOR	23	0.26	0.83	0.69	93.37
1533	GO_POSITIVE_REGULATION_OF_LYASE_ACTIVITY	21	0.27	0.83	0.7	93.31
1534	GO_FERTILIZATION	138	0.18	0.83	0.85	93.27
1535	GO_POSITIVE_REGULATION_OF_OSTEOCLAST_DIFFERENTIATION	23	0.27	0.83	0.69	93.26
1536	GO_REGULATION_OF_JUN_KINASE_ACTIVITY	80	0.22	0.83	0.72	93.26
1537	GO_PREPULSE_INHIBITION	15	0.28	0.83	0.68	93.21
1538	GO_NEUROEPITHELIAL_CELL_DIFFERENTIATION	45	0.22	0.83	0.75	93.27
1539	GO_RESPONSE_TO_STIMULUS_INVOLVED_IN_REGULATION_OF_MUSCLE_ADAPTATION	15	0.28	0.83	0.71	93.96
1540	GO_RESPONSE_TO_MUSCLE_INACTIVITY	10	0.32	0.83	0.68	93.92
1541	GO_RESPONSE_TO_GRAVITY	10	0.31	0.83	0.71	93.96
1542	GO_CELLULAR_COMPONENT_DISASSEMBLY_INVOLVED_IN_EXECUTION_PHASE_OF_APOPTOSIS	32	0.25	0.83	0.71	93.94
1543	GO_ACETYL_COA_BIOSYNTHETIC_PROCESS	18	0.3	0.83	0.67	93.9
1544	GO_TRANSITION_METAL_ION_TRANSPORT	115	0.2	0.82	0.75	94.01
1545	GO_CELLULAR_RESPONSE_TO_CORTICOSTEROID_STIMULUS	59	0.23	0.82	0.71	94
1546	GO_RESPONSE_TO_ANGIOTENSIN	25	0.25	0.82	0.73	93.99
1547	GO_QUINONE_BIOSYNTHETIC_PROCESS	14	0.32	0.82	0.68	93.96
1548	GO_POST_EMBRYONIC_ANIMAL_MORPHOGENESIS	12	0.31	0.82	0.69	93.91
1549	GO_RIBOSOMAL_SMALL_SUBUNIT_ASSEMBLY	15	0.33	0.82	0.63	93.87
1550	GO_ASTROCYTE_ACTIVATION	17	0.29	0.82	0.67	93.92
1551	GO_LEUKOCYTE_APOPTOTIC_PROCESS	98	0.24	0.82	0.65	94.04
1552	GO_MRNA_TRANSCRIPTION	25	0.25	0.82	0.72	94.01
1553	GO_REGULATION_OF_SKELETAL_MUSCLE_ADAPTATION	12	0.3	0.82	0.71	93.96
1554	GO_POSITIVE_REGULATION_OF_AMYLOID_PRECURSOR_PROTEIN_CATABOLIC_PROCESS	13	0.3	0.82	0.68	93.91
1555	GO_REGULATION_OF_PROTEIN_HOMOOLIGOMERIZATION	17	0.27	0.82	0.73	93.91
1556	GO_REGULATION_OF_TISSUE_REMODELING	62	0.23	0.82	0.68	93.88
1557	GO_HISTONE_UBIQUITINATION	42	0.23	0.82	0.72	93.82
1558	GO_POSITIVE_REGULATION_OF_TRANSCRIPTION_INITIATION_FROM_RNA_POLYMERASE_II_PROMOTER	19	0.28	0.82	0.7	93.78
1559	GO_REGULATION_OF_INTRINSIC_APOPTOTIC_SIGNALING_PATHWAY_BY_P53_CLASS_MEDIATOR	24	0.26	0.82	0.73	93.73
1560	GO_POSITIVE_REGULATION_OF_DNA_BINDING_TRANSCRIPTION_FACTOR_ACTIVITY	240	0.19	0.82	0.76	93.73
1561	GO_REGULATION_OF_KERATINOCYTE_DIFFERENTIATION	33	0.24	0.82	0.72	93.84
1562	GO_REGULATION_OF_DNA_TEMPLATED_TRANSCRIPTION_INITIATION	36	0.23	0.82	0.75	93.85
1563	GO_T_CELL_LINEAGE_COMMITMENT	25	0.29	0.82	0.65	93.89
1564	GO_ASTROCYTE_DIFFERENTIATION	71	0.22	0.82	0.72	93.84
1565	GO_HEXOSE_CATABOLIC_PROCESS	31	0.25	0.82	0.7	93.79
1566	GO_MUSCLE_ADAPTATION	102	0.21	0.82	0.72	93.79
1567	GO_REGULATION_OF_NUCLEOTIDE_BIOSYNTHETIC_PROCESS	31	0.24	0.82	0.75	93.78
1568	GO_PHOSPHOLIPID_DEPHOSPHORYLATION	21	0.28	0.82	0.7	93.75
1569	GO_ATRIAL_SEPTUM_DEVELOPMENT	18	0.29	0.82	0.69	93.8
1570	GO_POSITIVE_REGULATION_OF_ODONTOGENESIS	11	0.32	0.82	0.67	93.85
1571	GO_RNA_DESTABILIZATION	25	0.25	0.82	0.72	93.81
1572	GO_POSITIVE_REGULATION_OF_HETEROTYPIC_CELL_CELL_ADHESION	16	0.29	0.82	0.72	93.87
1573	GO_INTERLEUKIN_35_MEDIATED_SIGNALING_PATHWAY	11	0.34	0.82	0.65	93.92
1574	GO_REGULATION_OF_FC_RECEPTOR_MEDIATED_STIMULATORY_SIGNALING_PATHWAY	11	0.35	0.81	0.64	94.07
1575	GO_ENERGY_COUPLED_PROTON_TRANSMEMBRANE_TRANSPORT_AGAINST_ELECTROCHEMICAL_GRADIENT	27	0.28	0.81	0.71	94.04
1576	GO_PEPTIDYL_PROLINE_MODIFICATION	40	0.23	0.81	0.76	94.11
1577	GO_PODOSOME_ASSEMBLY	18	0.3	0.81	0.67	94.05
1578	GO_INTERACTION_WITH_SYMBIONT	71	0.2	0.81	0.8	94.08
1579	GO_CATECHOLAMINE_UPTAKE	15	0.29	0.81	0.74	94.03
1580	GO_NEGATIVE_REGULATION_OF_NEURON_PROJECTION_REGENERATION	14	0.31	0.81	0.71	94.02
1581	GO_POSITIVE_REGULATION_BY_HOST_OF_VIRAL_TRANSCRIPTION	17	0.27	0.81	0.71	93.99
1582	GO_RESPONSE_TO_PARATHYROID_HORMONE	11	0.3	0.81	0.71	94.06
1583	GO_RESPONSE_TO_CADMIUM_ION	58	0.22	0.81	0.72	94.02
1584	GO_NEGATIVE_REGULATION_OF_PROTEOLYSIS_INVOLVED_IN_CELLULAR_PROTEIN_CATABOLIC_PROCESS	58	0.21	0.81	0.77	94.05
1585	GO_NEGATIVE_REGULATION_OF_B_CELL_APOPTOTIC_PROCESS	11	0.29	0.81	0.69	94.06
1586	GO_NEGATIVE_REGULATION_OF_INTERLEUKIN_1_SECRETION	10	0.35	0.81	0.7	94.1
1587	GO_SPINAL_CORD_MOTOR_NEURON_DIFFERENTIATION	29	0.25	0.81	0.71	94.08
1588	GO_GASTRIC_ACID_SECRETION	18	0.27	0.81	0.72	94.05
1589	GO_LEFT_RIGHT_PATTERN_FORMATION	18	0.27	0.81	0.71	94.02
1590	GO_REGULATION_OF_SYNAPTIC_VESICLE_TRANSPORT	80	0.2	0.81	0.78	94.02
1591	GO_CELLULAR_RESPIRATION	159	0.22	0.81	0.68	93.97
1592	GO_VASCULAR_ENDOTHELIAL_CELL_PROLIFERATION	17	0.28	0.81	0.7	94.14
1593	GO_C21_STEROID_HORMONE_METABOLIC_PROCESS	37	0.24	0.81	0.72	94.1
1594	GO_POSITIVE_REGULATION_OF_TRANSLATIONAL_INITIATION	28	0.25	0.81	0.72	94.08
1595	GO_INFLAMMATORY_RESPONSE_TO_ANTIGENIC_STIMULUS	42	0.24	0.81	0.68	94.14
1596	GO_MUSCLE_ORGAN_MORPHOGENESIS	78	0.23	0.81	0.74	94.12
1597	GO_LIPOPOLYSACCHARIDE_MEDIATED_SIGNALING_PATHWAY	54	0.26	0.81	0.66	94.14
1598	GO_POSITIVE_REGULATION_OF_CYTOKINE_PRODUCTION	400	0.21	0.81	0.66	94.12
1599	GO_ANTIGEN_PROCESSING_AND_PRESENTATION	207	0.22	0.81	0.66	94.3
1600	GO_ESTABLISHMENT_OF_PROTEIN_LOCALIZATION_TO_MITOCHONDRIAL_MEMBRANE	15	0.3	0.81	0.69	94.27
1601	GO_ERYTHROCYTE_HOMEOSTASIS	103	0.19	0.8	0.78	94.37
1602	GO_REGULATION_OF_SYNAPSE_MATURATION	11	0.3	0.8	0.7	94.33
1603	GO_STRIATED_MUSCLE_ATROPHY	10	0.32	0.8	0.71	94.29
1604	GO_CARDIAC_CONDUCTION_SYSTEM_DEVELOPMENT	12	0.32	0.8	0.7	94.28
1605	GO_TONIC_SMOOTH_MUSCLE_CONTRACTION	10	0.33	0.8	0.7	94.25
1606	GO_STRIATED_MUSCLE_CELL_PROLIFERATION	58	0.23	0.8	0.73	94.33
1607	GO_CELLULAR_ALDEHYDE_METABOLIC_PROCESS	36	0.23	0.8	0.78	94.55
1608	GO_MELANIN_BIOSYNTHETIC_PROCESS	18	0.28	0.8	0.73	94.63
1609	GO_REGULATION_OF_LEUKOCYTE_ADHESION_TO_VASCULAR_ENDOTHELIAL_CELL	16	0.31	0.8	0.69	94.61
1610	GO_POSITIVE_REGULATION_OF_OXIDATIVE_STRESS_INDUCED_CELL_DEATH	14	0.28	0.8	0.71	94.58
1611	GO_POSITIVE_REGULATION_OF_GTPASE_ACTIVITY	311	0.18	0.8	0.78	94.75
1612	GO_POSITIVE_REGULATION_OF_T_CELL_MIGRATION	29	0.28	0.8	0.64	94.7
1613	GO_CARDIOBLAST_DIFFERENTIATION	18	0.29	0.8	0.71	94.75
1614	GO_CEREBELLAR_PURKINJE_CELL_LAYER_MORPHOGENESIS	12	0.29	0.8	0.73	94.71
1615	GO_POSITIVE_REGULATION_OF_DNA_TEMPLATED_TRANSCRIPTION_INITIATION	26	0.24	0.8	0.76	94.7
1616	GO_NEGATIVE_REGULATION_OF_T_CELL_MEDIATED_IMMUNITY	19	0.31	0.8	0.69	94.64
1617	GO_CELLULAR_RESPONSE_TO_CADMIUM_ION	33	0.26	0.8	0.69	94.72
1618	GO_ENDOTHELIAL_CELL_MORPHOGENESIS	11	0.35	0.8	0.69	94.68
1619	GO_ESTABLISHMENT_OF_CELL_POLARITY	112	0.2	0.8	0.78	94.68
1620	GO_SPINAL_CORD_DEVELOPMENT	93	0.21	0.8	0.75	94.62
1621	GO_NEGATIVE_REGULATION_OF_OLIGODENDROCYTE_DIFFERENTIATION	12	0.31	0.8	0.71	94.73
1622	GO_REGULATION_OF_LEUKOCYTE_PROLIFERATION	203	0.23	0.8	0.66	94.68
1623	GO_REGULATION_OF_INTRINSIC_APOPTOTIC_SIGNALING_PATHWAY_IN_RESPONSE_TO_DNA_DAMAGE_BY_P53_CLASS_MEDIATOR	14	0.28	0.8	0.73	94.62
1624	GO_REGULATION_OF_LYMPHOCYTE_ACTIVATION	380	0.22	0.79	0.66	94.78
1625	GO_UREA_CYCLE	11	0.3	0.79	0.75	94.74
1626	GO_ENDOPLASMIC_RETICULUM_UNFOLDED_PROTEIN_RESPONSE	102	0.2	0.79	0.76	94.89
1627	GO_REGULATION_OF_TOOTH_MINERALIZATION	10	0.31	0.79	0.74	94.89
1628	GO_NEGATIVE_REGULATION_OF_INTRACELLULAR_TRANSPORT	56	0.21	0.79	0.76	94.87
1629	GO_NEGATIVE_REGULATION_OF_CELL_CELL_ADHESION	148	0.21	0.79	0.75	94.82
1630	GO_CELLULAR_MODIFIED_AMINO_ACID_CATABOLIC_PROCESS	18	0.26	0.79	0.77	94.78
1631	GO_CHAPERONE_MEDIATED_PROTEIN_FOLDING	51	0.22	0.79	0.79	94.78
1632	GO_ACTIVATION_OF_JUN_KINASE_ACTIVITY	35	0.23	0.79	0.77	94.72
1633	GO_INNER_MITOCHONDRIAL_MEMBRANE_ORGANIZATION	22	0.28	0.79	0.71	94.69
1634	GO_NUCLEOTIDE_EXCISION_REPAIR_DNA_DUPLEX_UNWINDING	21	0.25	0.79	0.75	94.75
1635	GO_RESPONSE_TO_ETHER	11	0.3	0.79	0.73	94.83
1636	GO_CELLULAR_RESPONSE_TO_FATTY_ACID	50	0.22	0.79	0.79	94.86
1637	GO_POSITIVE_REGULATION_OF_CYTOKINE_BIOSYNTHETIC_PROCESS	60	0.26	0.79	0.66	94.92
1638	GO_NEGATIVE_REGULATION_OF_T_HELPER_CELL_DIFFERENTIATION	16	0.3	0.79	0.71	94.91
1639	GO_POSITIVE_REGULATION_OF_AUTOPHAGY_OF_MITOCHONDRION	16	0.28	0.79	0.74	94.92
1640	GO_REGULATION_OF_HISTONE_METHYLATION	50	0.22	0.79	0.8	94.93
1641	GO_REGULATION_OF_RESPONSE_TO_REACTIVE_OXYGEN_SPECIES	30	0.24	0.79	0.78	95
1642	GO_REGULATION_OF_POSTSYNAPTIC_SPECIALIZATION_ASSEMBLY	14	0.29	0.79	0.73	94.96
1643	GO_CELLULAR_RESPONSE_TO_NITRIC_OXIDE	14	0.28	0.79	0.74	94.95
1644	GO_POSITIVE_THYMIC_T_CELL_SELECTION	13	0.35	0.79	0.7	95.01
1645	GO_CEREBRAL_CORTEX_RADIALLY_ORIENTED_CELL_MIGRATION	22	0.25	0.79	0.77	95.13
1646	GO_NEGATIVE_REGULATION_OF_RECEPTOR_MEDIATED_ENDOCYTOSIS	21	0.25	0.79	0.76	95.08
1647	GO_RETINAL_GANGLION_CELL_AXON_GUIDANCE	21	0.26	0.79	0.76	95.02
1648	GO_GONADOTROPIN_SECRETION	15	0.27	0.79	0.74	94.99
1649	GO_RETINAL_METABOLIC_PROCESS	11	0.32	0.79	0.71	94.95
1650	GO_LABYRINTHINE_LAYER_MORPHOGENESIS	20	0.25	0.79	0.75	94.99
1651	GO_REGULATION_OF_CD8_POSITIVE_ALPHA_BETA_T_CELL_ACTIVATION	14	0.31	0.78	0.68	95
1652	GO_RESPONSE_TO_PROSTAGLANDIN_E	23	0.25	0.78	0.7	95.04
1653	GO_POSITIVE_REGULATION_OF_STRESS_ACTIVATED_PROTEIN_KINASE_SIGNALING_CASCADE	148	0.19	0.78	0.8	95.02
1654	GO_TISSUE_REGENERATION	53	0.22	0.78	0.79	94.98
1655	GO_ANTIGEN_PROCESSING_AND_PRESENTATION_OF_PEPTIDE_ANTIGEN_VIA_MHC_CLASS_I	90	0.25	0.78	0.66	95.1
1656	GO_METENCEPHALON_DEVELOPMENT	102	0.19	0.78	0.85	95.07
1657	GO_REGULATION_OF_KERATINOCYTE_PROLIFERATION	26	0.27	0.78	0.74	95.02
1658	GO_SPLEEN_DEVELOPMENT	33	0.22	0.78	0.79	95.1
1659	GO_PEPTIDE_CATABOLIC_PROCESS	18	0.26	0.78	0.75	95.06
1660	GO_LYSOSOME_LOCALIZATION	58	0.22	0.78	0.73	95.05
1661	GO_REGULATION_OF_BICELLULAR_TIGHT_JUNCTION_ASSEMBLY	20	0.26	0.78	0.76	95.02
1662	GO_PEPTIDE_CROSS_LINKING	52	0.23	0.78	0.72	95.01
1663	GO_TOLL_LIKE_RECEPTOR_SIGNALING_PATHWAY	126	0.21	0.78	0.69	95.05
1664	GO_DOPAMINE_BIOSYNTHETIC_PROCESS	12	0.29	0.78	0.75	95.1
1665	GO_REGULATION_OF_RECEPTOR_MEDIATED_ENDOCYTOSIS	91	0.19	0.78	0.86	95.08
1666	GO_GLANDULAR_EPITHELIAL_CELL_DEVELOPMENT	24	0.24	0.78	0.79	95.1
1667	GO_ISOPRENOID_BIOSYNTHETIC_PROCESS	21	0.27	0.78	0.73	95.08
1668	GO_REGULATION_OF_IMMUNE_EFFECTOR_PROCESS	356	0.21	0.78	0.69	95.06
1669	GO_TYROSINE_PHOSPHORYLATION_OF_STAT_PROTEIN	75	0.21	0.78	0.73	95.09
1670	GO_REGULATION_OF_CELL_CELL_ADHESION	349	0.21	0.78	0.72	95.18
1671	GO_ESTABLISHMENT_OF_EPITHELIAL_CELL_APICAL_BASAL_POLARITY	12	0.29	0.78	0.77	95.16
1672	GO_CARDIAC_ATRIUM_DEVELOPMENT	31	0.26	0.78	0.75	95.12
1673	GO_OXIDATIVE_PHOSPHORYLATION	93	0.23	0.78	0.7	95.16
1674	GO_NEGATIVE_REGULATION_OF_PEPTIDYL_THREONINE_PHOSPHORYLATION	15	0.29	0.78	0.74	95.12
1675	GO_REGULATION_OF_B_CELL_DIFFERENTIATION	26	0.27	0.78	0.7	95.11
1676	GO_REGULATION_OF_T_CELL_DIFFERENTIATION_IN_THYMUS	21	0.25	0.78	0.76	95.06
1677	GO_RESPONSE_TO_PROTOZOAN	18	0.3	0.78	0.7	95.13
1678	GO_MUSCLE_HYPERTROPHY	82	0.2	0.78	0.76	95.07
1679	GO_REGULATION_OF_INOSITOL_PHOSPHATE_BIOSYNTHETIC_PROCESS	14	0.29	0.77	0.73	95.16
1680	GO_DOPAMINERGIC_NEURON_DIFFERENTIATION	33	0.23	0.77	0.8	95.12
1681	GO_REGULATION_OF_PRODUCTION_OF_MOLECULAR_MEDIATOR_OF_IMMUNE_RESPONSE	126	0.21	0.77	0.69	95.15
1682	GO_NEGATIVE_REGULATION_OF_SIGNAL_TRANSDUCTION_BY_P53_CLASS_MEDIATOR	26	0.24	0.77	0.75	95.09
1683	GO_CELLULAR_RESPONSE_TO_VITAMIN_D	20	0.26	0.77	0.77	95.06
1684	GO_T_CELL_CYTOKINE_PRODUCTION	37	0.25	0.77	0.7	95.06
1685	GO_RESPONSE_TO_SALT_STRESS	20	0.26	0.77	0.74	95.01
1686	GO_REGULATION_OF_HORMONE_METABOLIC_PROCESS	36	0.22	0.77	0.8	94.97
1687	GO_REGULATION_OF_MYOBLAST_DIFFERENTIATION	48	0.22	0.77	0.77	95.04
1688	GO_PROTEIN_ADP_RIBOSYLATION	28	0.24	0.77	0.76	95.13
1689	GO_COLUMNAR_CUBOIDAL_EPITHELIAL_CELL_DIFFERENTIATION	98	0.18	0.77	0.89	95.38
1690	GO_GLUCOCORTICOID_SECRETION	10	0.3	0.77	0.77	95.46
1691	GO_INTERLEUKIN_10_PRODUCTION	42	0.26	0.77	0.69	95.54
1692	GO_POSITIVE_REGULATION_OF_NUCLEOTIDE_BIOSYNTHETIC_PROCESS	18	0.26	0.77	0.77	95.53
1693	GO_NEGATIVE_REGULATION_OF_NF_KAPPAB_TRANSCRIPTION_FACTOR_ACTIVITY	70	0.2	0.77	0.78	95.49
1694	GO_NEGATIVE_REGULATION_OF_NEUROLOGICAL_SYSTEM_PROCESS	20	0.24	0.77	0.79	95.5
1695	GO_REGULATION_OF_DELAYED_RECTIFIER_POTASSIUM_CHANNEL_ACTIVITY	17	0.26	0.77	0.78	95.45
1696	GO_REGULATION_OF_NAD_P_H_OXIDASE_ACTIVITY	11	0.28	0.77	0.79	95.39
1697	GO_HYDROGEN_PEROXIDE_METABOLIC_PROCESS	13	0.27	0.77	0.79	95.44
1698	GO_NEGATIVE_REGULATION_OF_CELL_KILLING	20	0.31	0.77	0.69	95.42
1699	GO_REGULATION_OF_LYMPHOCYTE_APOPTOTIC_PROCESS	52	0.24	0.77	0.72	95.38
1700	GO_PROTEIN_MANNOSYLATION	18	0.26	0.77	0.77	95.46
1701	GO_GLIAL_CELL_DIFFERENTIATION	189	0.18	0.77	0.85	95.4
1702	GO_TETRAPYRROLE_BIOSYNTHETIC_PROCESS	26	0.25	0.77	0.77	95.39
1703	GO_POSITIVE_REGULATION_OF_T_CELL_DIFFERENTIATION_IN_THYMUS	10	0.32	0.77	0.76	95.34
1704	GO_T_CELL_PROLIFERATION	168	0.22	0.76	0.7	95.42
1705	GO_T_HELPER_17_CELL_LINEAGE_COMMITMENT	12	0.35	0.76	0.72	95.4
1706	GO_REGULATION_OF_RECEPTOR_INTERNALIZATION	51	0.2	0.76	0.86	95.35
1707	GO_REGULATION_OF_ERBB_SIGNALING_PATHWAY	79	0.2	0.76	0.86	95.33
1708	GO_LEUKOCYTE_CHEMOTAXIS	185	0.22	0.76	0.7	95.4
1709	GO_IMMUNE_RESPONSE_REGULATING_SIGNALING_PATHWAY	490	0.2	0.76	0.71	95.37
1710	GO_MAGNESIUM_ION_TRANSPORT	10	0.32	0.76	0.77	95.52
1711	GO_RESPONSE_TO_OSMOTIC_STRESS	75	0.2	0.76	0.86	95.57
1712	GO_NEUTRAL_AMINO_ACID_TRANSPORT	34	0.22	0.76	0.83	95.53
1713	GO_LYMPH_VESSEL_MORPHOGENESIS	18	0.28	0.76	0.76	95.52
1714	GO_TOXIN_METABOLIC_PROCESS	19	0.25	0.76	0.79	95.52
1715	GO_CEREBELLAR_CORTEX_DEVELOPMENT	45	0.2	0.76	0.85	95.46
1716	GO_METANEPHRIC_TUBULE_MORPHOGENESIS	10	0.3	0.76	0.79	95.42
1717	GO_SENSORY_PERCEPTION_OF_TEMPERATURE_STIMULUS	19	0.24	0.76	0.79	95.4
1718	GO_POSITIVE_REGULATION_OF_LAMELLIPODIUM_ORGANIZATION	23	0.25	0.76	0.77	95.35
1719	GO_STEM_CELL_DIVISION	39	0.22	0.76	0.83	95.29
1720	GO_REGULATION_OF_DEFENSE_RESPONSE_TO_BACTERIUM	17	0.27	0.76	0.77	95.28
1721	GO_ADAPTIVE_IMMUNE_RESPONSE	360	0.23	0.76	0.67	95.35
1722	GO_REGULATION_OF_AUTOPHAGY_OF_MITOCHONDRION	34	0.22	0.76	0.81	95.31
1723	GO_ANTIGEN_PROCESSING_AND_PRESENTATION_OF_ENDOGENOUS_PEPTIDE_ANTIGEN	11	0.41	0.76	0.72	95.33
1724	GO_POLARIZED_EPITHELIAL_CELL_DIFFERENTIATION	17	0.26	0.76	0.81	95.29
1725	GO_INTERLEUKIN_4_PRODUCTION	32	0.27	0.76	0.72	95.28
1726	GO_NEGATIVE_REGULATION_OF_SIGNAL_TRANSDUCTION_IN_ABSENCE_OF_LIGAND	33	0.21	0.76	0.84	95.25
1727	GO_LEUKOCYTE_CELL_CELL_ADHESION	299	0.22	0.76	0.71	95.21
1728	GO_SPERM_MOTILITY	63	0.19	0.76	0.85	95.43
1729	GO_REGULATION_OF_MYELOID_LEUKOCYTE_MEDIATED_IMMUNITY	50	0.24	0.76	0.72	95.39
1730	GO_POSITIVE_REGULATION_OF_CYSTEINE_TYPE_ENDOPEPTIDASE_ACTIVITY_INVOLVED_IN_APOPTOTIC_SIGNALING_PATHWAY	11	0.3	0.76	0.78	95.42
1731	GO_REGULATION_OF_GONAD_DEVELOPMENT	19	0.25	0.76	0.78	95.38
1732	GO_LYMPHOCYTE_ACTIVATION_INVOLVED_IN_IMMUNE_RESPONSE	157	0.21	0.76	0.72	95.36
1733	GO_NEGATIVE_REGULATION_OF_CENTROSOME_CYCLE	11	0.32	0.75	0.75	95.5
1734	GO_POSITIVE_REGULATION_OF_LAMELLIPODIUM_ASSEMBLY	16	0.28	0.75	0.76	95.47
1735	GO_REGULATION_OF_MODIFICATION_OF_SYNAPTIC_STRUCTURE	10	0.29	0.75	0.77	95.46
1736	GO_REGULATION_OF_MUSCLE_ADAPTATION	78	0.19	0.75	0.84	95.41
1737	GO_SEX_DETERMINATION	22	0.24	0.75	0.83	95.39
1738	GO_FUCOSYLATION	18	0.26	0.75	0.79	95.55
1739	GO_NLRP3_INFLAMMASOME_COMPLEX_ASSEMBLY	10	0.33	0.75	0.7	95.53
1740	GO_POSITIVE_REGULATION_OF_PROTEIN_TARGETING_TO_MITOCHONDRION	30	0.21	0.75	0.82	95.56
1741	GO_CELLULAR_RESPONSE_TO_PROSTAGLANDIN_E_STIMULUS	16	0.25	0.75	0.79	95.72
1742	GO_POSITIVE_REGULATION_OF_CD4_POSITIVE_ALPHA_BETA_T_CELL_ACTIVATION	31	0.28	0.75	0.7	95.86
1743	GO_POSITIVE_REGULATION_OF_PROTEIN_DEPOLYMERIZATION	16	0.27	0.75	0.77	95.83
1744	GO_INTERMEDIATE_FILAMENT_BASED_PROCESS	39	0.22	0.75	0.8	95.8
1745	GO_LEUKOCYTE_PROLIFERATION	268	0.21	0.75	0.72	95.75
1746	GO_WALKING_BEHAVIOR	30	0.22	0.75	0.86	95.89
1747	GO_BETA_CATENIN_TCF_COMPLEX_ASSEMBLY	28	0.22	0.74	0.84	96.19
1748	GO_POSITIVE_REGULATION_OF_GONAD_DEVELOPMENT	11	0.29	0.74	0.8	96.21
1749	GO_GLUTATHIONE_METABOLIC_PROCESS	34	0.24	0.74	0.79	96.22
1750	GO_PEPTIDYL_L_CYSTEINE_S_PALMITOYLATION	19	0.24	0.74	0.82	96.23
1751	GO_MITOCHONDRIAL_CALCIUM_ION_HOMEOSTASIS	15	0.27	0.74	0.81	96.22
1752	GO_REGULATION_OF_SENSORY_PERCEPTION	35	0.22	0.74	0.83	96.2
1753	GO_GLYCINE_TRANSPORT	12	0.28	0.74	0.81	96.17
1754	GO_CHAPERONE_MEDIATED_PROTEIN_TRANSPORT	11	0.28	0.74	0.8	96.12
1755	GO_PLACENTA_BLOOD_VESSEL_DEVELOPMENT	29	0.23	0.74	0.83	96.41
1756	GO_REGULATION_OF_PHOSPHOPROTEIN_PHOSPHATASE_ACTIVITY	92	0.18	0.74	0.89	96.36
1757	GO_ESTABLISHMENT_OF_EPITHELIAL_CELL_POLARITY	23	0.24	0.74	0.82	96.34
1758	GO_REGULATION_OF_CELLULAR_PROTEIN_CATABOLIC_PROCESS	214	0.16	0.74	0.94	96.32
1759	GO_REGULATION_OF_LYMPHOCYTE_DIFFERENTIATION	151	0.21	0.74	0.75	96.28
1760	GO_POSITIVE_REGULATION_OF_RESPONSE_TO_OXIDATIVE_STRESS	17	0.24	0.74	0.83	96.22
1761	GO_NEGATIVE_REGULATION_OF_INTRINSIC_APOPTOTIC_SIGNALING_PATHWAY_BY_P53_CLASS_MEDIATOR	18	0.25	0.74	0.81	96.35
1762	GO_NEGATIVE_REGULATION_OF_TYPE_I_INTERFERON_PRODUCTION	39	0.24	0.74	0.74	96.35
1763	GO_REGULATION_OF_MICROGLIAL_CELL_ACTIVATION	18	0.29	0.74	0.74	96.31
1764	GO_ZINC_ION_HOMEOSTASIS	33	0.23	0.74	0.78	96.29
1765	GO_REGULATION_OF_RESPONSE_TO_FOOD	17	0.25	0.74	0.83	96.23
1766	GO_NEGATIVE_REGULATION_OF_ERAD_PATHWAY	11	0.28	0.74	0.77	96.19
1767	GO_REGULATION_OF_T_CELL_ACTIVATION	287	0.21	0.74	0.74	96.14
1768	GO_ARP2_3_COMPLEX_MEDIATED_ACTIN_NUCLEATION	28	0.23	0.74	0.8	96.11
1769	GO_POSITIVE_REGULATION_OF_LYMPHOCYTE_MIGRATION	35	0.25	0.74	0.71	96.07
1770	GO_REGULATION_OF_TRANSLATIONAL_ELONGATION	14	0.26	0.74	0.81	96.32
1771	GO_INTERFERON_GAMMA_PRODUCTION	103	0.23	0.74	0.71	96.28
1772	GO_PROTEIN_DEPOLYMERIZATION	93	0.18	0.73	0.88	96.29
1773	GO_REGULATION_OF_MAST_CELL_ACTIVATION	35	0.24	0.73	0.75	96.27
1774	GO_RESPONSE_TO_MOLECULE_OF_BACTERIAL_ORIGIN	300	0.19	0.73	0.77	96.4
1775	GO_REGULATION_OF_GLIAL_CELL_DIFFERENTIATION	59	0.19	0.73	0.86	96.4
1776	GO_REGULATION_OF_MESODERM_DEVELOPMENT	17	0.25	0.73	0.82	96.35
1777	GO_DICARBOXYLIC_ACID_METABOLIC_PROCESS	54	0.2	0.73	0.84	96.38
1778	GO_DISRUPTION_BY_HOST_OF_SYMBIONT_CELLS	11	0.28	0.73	0.82	96.36
1779	GO_REGULATION_OF_T_CELL_DIFFERENTIATION	123	0.21	0.73	0.74	96.31
1780	GO_PROTON_TRANSMEMBRANE_TRANSPORT	119	0.18	0.73	0.88	96.31
1781	GO_REGULATION_OF_RESPONSE_TO_EXTRACELLULAR_STIMULUS	22	0.23	0.73	0.85	96.28
1782	GO_REGULATION_OF_RAC_PROTEIN_SIGNAL_TRANSDUCTION	12	0.27	0.73	0.83	96.24
1783	GO_LAMELLIPODIUM_ORGANIZATION	69	0.2	0.73	0.86	96.48
1784	GO_ZYMOGEN_ACTIVATION	47	0.2	0.73	0.85	96.43
1785	GO_POSITIVE_REGULATION_OF_CYTOLYSIS	11	0.28	0.73	0.8	96.43
1786	GO_POSITIVE_REGULATION_OF_LEUKOCYTE_PROLIFERATION	127	0.23	0.73	0.71	96.43
1787	GO_CYTOKINE_SECRETION	191	0.21	0.73	0.75	96.54
1788	GO_ACTIVATION_OF_MAPKKK_ACTIVITY	10	0.28	0.73	0.81	96.5
1789	GO_REGULATION_OF_EXCITATORY_SYNAPSE_ASSEMBLY	14	0.27	0.73	0.8	96.5
1790	GO_NEGATIVE_REGULATION_OF_NEUROTRANSMITTER_TRANSPORT	21	0.23	0.73	0.85	96.52
1791	GO_REGULATION_OF_TRANSCRIPTION_BY_RNA_POLYMERASE_III	18	0.24	0.73	0.85	96.48
1792	GO_POSITIVE_REGULATION_OF_ACTIN_CYTOSKELETON_REORGANIZATION	18	0.24	0.73	0.86	96.44
1793	GO_ESTABLISHMENT_OF_PROTEIN_LOCALIZATION_TO_MEMBRANE	277	0.16	0.73	0.9	96.46
1794	GO_NEGATIVE_REGULATION_OF_CYTOKINE_SECRETION	51	0.25	0.73	0.75	96.44
1795	GO_T_CELL_MIGRATION	55	0.24	0.72	0.73	96.42
1796	GO_MESODERM_DEVELOPMENT	112	0.18	0.72	0.93	96.46
1797	GO_PRI_MIRNA_TRANSCRIPTION_BY_RNA_POLYMERASE_II	45	0.22	0.72	0.84	96.46
1798	GO_NEGATIVE_REGULATION_OF_ACTIVATED_T_CELL_PROLIFERATION	11	0.3	0.72	0.79	96.52
1799	GO_POSITIVE_REGULATION_OF_LYMPHOCYTE_ACTIVATION	248	0.21	0.72	0.74	96.48
1800	GO_RESPONSE_TO_CATECHOLAMINE	34	0.22	0.72	0.86	96.42
1801	GO_POSITIVE_REGULATION_OF_INTERLEUKIN_1_PRODUCTION	46	0.23	0.72	0.77	96.45
1802	GO_INNATE_IMMUNE_RESPONSE_IN_MUCOSA	19	0.29	0.72	0.75	96.49
1803	GO_PERIPHERAL_NERVOUS_SYSTEM_NEURON_DIFFERENTIATION	12	0.29	0.72	0.78	96.44
1804	GO_ODONTOGENESIS_OF_DENTIN_CONTAINING_TOOTH	84	0.19	0.72	0.86	96.5
1805	GO_NEUROPEPTIDE_SIGNALING_PATHWAY	93	0.18	0.72	0.9	96.5
1806	GO_NEGATIVE_REGULATION_OF_EPIDERMAL_CELL_DIFFERENTIATION	12	0.27	0.72	0.83	96.49
1807	GO_EPIDERMAL_GROWTH_FACTOR_RECEPTOR_SIGNALING_PATHWAY	104	0.18	0.72	0.94	96.53
1808	GO_DETECTION_OF_LIGHT_STIMULUS_INVOLVED_IN_SENSORY_PERCEPTION	15	0.24	0.72	0.87	96.75
1809	GO_POSITIVE_REGULATION_OF_TORC1_SIGNALING	10	0.28	0.72	0.85	96.89
1810	GO_REGULATION_OF_MAST_CELL_ACTIVATION_INVOLVED_IN_IMMUNE_RESPONSE	28	0.24	0.72	0.79	96.86
1811	GO_REGULATION_OF_TYPE_B_PANCREATIC_CELL_PROLIFERATION	10	0.29	0.71	0.85	96.96
1812	GO_AMELOGENESIS	22	0.23	0.71	0.86	96.91
1813	GO_MUSCLE_FILAMENT_SLIDING	37	0.23	0.71	0.82	96.92
1814	GO_NEGATIVE_REGULATION_OF_CELL_ACTIVATION	168	0.2	0.71	0.77	96.88
1815	GO_REGULATION_OF_T_CELL_RECEPTOR_SIGNALING_PATHWAY	34	0.25	0.71	0.76	96.83
1816	GO_NEGATIVE_REGULATION_OF_HISTONE_MODIFICATION	33	0.2	0.71	0.9	96.95
1817	GO_FC_RECEPTOR_MEDIATED_STIMULATORY_SIGNALING_PATHWAY	83	0.21	0.71	0.79	97.04
1818	GO_CD4_POSITIVE_OR_CD8_POSITIVE_ALPHA_BETA_T_CELL_LINEAGE_COMMITMENT	20	0.27	0.71	0.75	96.98
1819	GO_CARDIAC_VENTRICLE_MORPHOGENESIS	70	0.2	0.71	0.88	96.99
1820	GO_NUCLEOSIDE_TRIPHOSPHATE_CATABOLIC_PROCESS	11	0.28	0.71	0.82	97
1821	GO_CELL_CELL_ADHESION_MEDIATED_BY_INTEGRIN	14	0.27	0.71	0.76	96.95
1822	GO_3_UTR_MEDIATED_MRNA_DESTABILIZATION	14	0.25	0.71	0.86	96.98
1823	GO_POSITIVE_REGULATION_OF_MUSCLE_CONTRACTION	42	0.21	0.71	0.86	96.93
1824	GO_INNER_EAR_AUDITORY_RECEPTOR_CELL_DIFFERENTIATION	26	0.21	0.71	0.9	96.97
1825	GO_REGULATION_OF_MRNA_POLYADENYLATION	13	0.24	0.71	0.88	96.92
1826	GO_REGULATION_OF_NIK_NF_KAPPAB_SIGNALING	92	0.2	0.71	0.85	96.94
1827	GO_NEGATIVE_REGULATION_OF_NITRIC_OXIDE_BIOSYNTHETIC_PROCESS	14	0.27	0.71	0.83	96.92
1828	GO_REGULATION_OF_LEUKOCYTE_APOPTOTIC_PROCESS	79	0.21	0.71	0.78	97.21
1829	GO_T_HELPER_1_CELL_DIFFERENTIATION	17	0.27	0.71	0.81	97.21
1830	GO_POSITIVE_REGULATION_OF_FATTY_ACID_BIOSYNTHETIC_PROCESS	17	0.25	0.7	0.83	97.22
1831	GO_POSITIVE_REGULATION_OF_P38MAPK_CASCADE	24	0.23	0.7	0.88	97.24
1832	GO_REGULATION_OF_LAMELLIPODIUM_ORGANIZATION	37	0.21	0.7	0.86	97.19
1833	GO_TYPE_B_PANCREATIC_CELL_DEVELOPMENT	20	0.22	0.7	0.88	97.21
1834	GO_PEPTIDYL_TYROSINE_AUTOPHOSPHORYLATION	36	0.22	0.7	0.84	97.33
1835	GO_MITOCHONDRIAL_CALCIUM_ION_TRANSMEMBRANE_TRANSPORT	15	0.25	0.7	0.82	97.41
1836	GO_POSITIVE_REGULATION_OF_CELL_CELL_ADHESION	232	0.2	0.7	0.74	97.37
1837	GO_VERY_LOW_DENSITY_LIPOPROTEIN_PARTICLE_REMODELING	11	0.32	0.7	0.76	97.43
1838	GO_PROTEIN_N_LINKED_GLYCOSYLATION	65	0.2	0.7	0.87	97.44
1839	GO_TOLL_LIKE_RECEPTOR_9_SIGNALING_PATHWAY	21	0.25	0.7	0.83	97.4
1840	GO_MONONUCLEAR_CELL_DIFFERENTIATION	32	0.22	0.7	0.85	97.38
1841	GO_RESPONSE_TO_INTERFERON_GAMMA	178	0.21	0.7	0.74	97.4
1842	GO_MUSCLE_ATROPHY	11	0.27	0.7	0.85	97.52
1843	GO_POSITIVE_REGULATION_OF_HEART_CONTRACTION	34	0.21	0.7	0.88	97.49
1844	GO_EMBRYONIC_DIGESTIVE_TRACT_MORPHOGENESIS	18	0.24	0.7	0.87	97.5
1845	GO_POSITIVE_REGULATION_OF_CYTOKINE_PRODUCTION_INVOLVED_IN_IMMUNE_RESPONSE	49	0.22	0.7	0.8	97.58
1846	GO_REGULATION_OF_STRESS_ACTIVATED_PROTEIN_KINASE_SIGNALING_CASCADE	203	0.16	0.69	0.94	97.56
1847	GO_NEGATIVE_REGULATION_OF_VOLTAGE_GATED_CALCIUM_CHANNEL_ACTIVITY	13	0.25	0.69	0.86	97.55
1848	GO_POSITIVE_REGULATION_OF_LEUKOCYTE_CELL_CELL_ADHESION	201	0.21	0.69	0.75	97.53
1849	GO_POSITIVE_REGULATION_OF_T_CELL_PROLIFERATION	88	0.23	0.69	0.73	97.5
1850	GO_MATURE_B_CELL_DIFFERENTIATION	23	0.25	0.69	0.78	97.54
1851	GO_CHAPERONE_MEDIATED_PROTEIN_COMPLEX_ASSEMBLY	18	0.24	0.69	0.84	97.53
1852	GO_REGULATION_OF_ACROSOME_REACTION	12	0.25	0.69	0.86	97.53
1853	GO_REGULATION_OF_MITOCHONDRIAL_TRANSLATION	17	0.26	0.69	0.85	97.51
1854	GO_NATURAL_KILLER_CELL_CHEMOTAXIS	10	0.34	0.69	0.75	97.54
1855	GO_MODIFICATION_OF_POSTSYNAPTIC_ACTIN_CYTOSKELETON	10	0.28	0.69	0.85	97.49
1856	GO_REGULATION_OF_T_HELPER_1_TYPE_IMMUNE_RESPONSE	27	0.26	0.69	0.77	97.45
1857	GO_EXOGENOUS_DRUG_CATABOLIC_PROCESS	21	0.23	0.69	0.86	97.55
1858	GO_REGULATION_OF_UBIQUITIN_DEPENDENT_PROTEIN_CATABOLIC_PROCESS	132	0.16	0.69	0.97	97.53
1859	GO_SRP_DEPENDENT_COTRANSLATIONAL_PROTEIN_TARGETING_TO_MEMBRANE_TRANSLOCATION	11	0.27	0.69	0.86	97.51
1860	GO_C4_DICARBOXYLATE_TRANSPORT	21	0.21	0.69	0.91	97.46
1861	GO_DIACYLGLYCEROL_METABOLIC_PROCESS	12	0.26	0.69	0.87	97.42
1862	GO_NEGATIVE_REGULATION_OF_B_CELL_ACTIVATION	30	0.24	0.69	0.77	97.66
1863	GO_COBALAMIN_METABOLIC_PROCESS	17	0.22	0.69	0.89	97.68
1864	GO_GRANULOCYTE_MACROPHAGE_COLONY_STIMULATING_FACTOR_PRODUCTION	16	0.26	0.69	0.82	97.64
1865	GO_NEURON_CELLULAR_HOMEOSTASIS	31	0.2	0.68	0.91	97.76
1866	GO_CEREBELLAR_CORTEX_MORPHOGENESIS	27	0.21	0.68	0.9	97.71
1867	GO_PYRIMIDINE_RIBONUCLEOSIDE_TRIPHOSPHATE_BIOSYNTHETIC_PROCESS	11	0.27	0.68	0.85	97.78
1868	GO_POSITIVE_REGULATION_OF_T_HELPER_CELL_DIFFERENTIATION	19	0.25	0.68	0.82	97.75
1869	GO_POSITIVE_T_CELL_SELECTION	33	0.26	0.68	0.78	97.75
1870	GO_HEART_TRABECULA_FORMATION	14	0.26	0.68	0.85	97.72
1871	GO_DETECTION_OF_TEMPERATURE_STIMULUS	15	0.24	0.68	0.87	97.72
1872	GO_NEGATIVE_REGULATION_OF_OXIDATIVE_STRESS_INDUCED_INTRINSIC_APOPTOTIC_SIGNALING_PATHWAY	17	0.22	0.68	0.91	97.69
1873	GO_NUCLEAR_TRANSCRIBED_MRNA_CATABOLIC_PROCESS_NONSENSE_MEDIATED_DECAY	109	0.23	0.68	0.75	97.69
1874	GO_POSITIVE_REGULATION_OF_T_CELL_CYTOKINE_PRODUCTION	16	0.26	0.68	0.79	97.79
1875	GO_REGULATION_OF_T_CELL_MEDIATED_CYTOTOXICITY	31	0.28	0.68	0.75	97.83
1876	GO_REGULATION_OF_RNA_POLYMERASE_II_REGULATORY_REGION_SEQUENCE_SPECIFIC_DNA_BINDING	10	0.26	0.68	0.86	97.95
1877	GO_RESPONSE_TO_PROSTAGLANDIN	30	0.22	0.68	0.87	97.94
1878	GO_ACTIVATION_OF_MAPKK_ACTIVITY	49	0.18	0.68	0.93	97.93
1879	GO_REGULATION_OF_POSTSYNAPTIC_CYTOSOLIC_CALCIUM_ION_CONCENTRATION	10	0.26	0.68	0.87	97.99
1880	GO_REGULATION_OF_ODONTOGENESIS_OF_DENTIN_CONTAINING_TOOTH	14	0.25	0.67	0.88	98.06
1881	GO_POSITIVE_REGULATION_OF_VASCULAR_ENDOTHELIAL_GROWTH_FACTOR_RECEPTOR_SIGNALING_PATHWAY	14	0.25	0.67	0.84	98.06
1882	GO_SUBSTRATE_ADHESION_DEPENDENT_CELL_SPREADING	73	0.2	0.67	0.87	98.17
1883	GO_RESPONSE_TO_INACTIVITY	13	0.24	0.67	0.9	98.23
1884	GO_POSITIVE_REGULATION_OF_CHEMOKINE_BIOSYNTHETIC_PROCESS	10	0.27	0.67	0.88	98.21
1885	GO_CELL_DEATH_IN_RESPONSE_TO_HYDROGEN_PEROXIDE	22	0.22	0.67	0.88	98.23
1886	GO_VENTRAL_SPINAL_CORD_DEVELOPMENT	41	0.2	0.67	0.89	98.26
1887	GO_BRANCHING_MORPHOGENESIS_OF_A_NERVE	10	0.27	0.67	0.86	98.31
1888	GO_INTERLEUKIN_12_PRODUCTION	50	0.22	0.67	0.79	98.39
1889	GO_B_CELL_MEDIATED_IMMUNITY	107	0.19	0.67	0.84	98.49
1890	GO_REGULATION_OF_TRIGLYCERIDE_CATABOLIC_PROCESS	10	0.27	0.67	0.89	98.45
1891	GO_CD4_POSITIVE_ALPHA_BETA_T_CELL_ACTIVATION	79	0.2	0.66	0.82	98.53
1892	GO_SPONGIOTROPHOBLAST_LAYER_DEVELOPMENT	12	0.25	0.66	0.88	98.62
1893	GO_POSITIVE_REGULATION_OF_G_PROTEIN_COUPLED_RECEPTOR_SIGNALING_PATHWAY	26	0.2	0.66	0.92	98.72
1894	GO_POSITIVE_REGULATION_OF_ACTIVATED_T_CELL_PROLIFERATION	23	0.23	0.66	0.87	98.67
1895	GO_DIENCEPHALON_DEVELOPMENT	76	0.17	0.66	0.95	98.65
1896	GO_IMMUNE_RESPONSE_REGULATING_CELL_SURFACE_RECEPTOR_SIGNALING_PATHWAY	349	0.18	0.66	0.85	98.62
1897	GO_NEGATIVE_REGULATION_OF_MRNA_PROCESSING	19	0.23	0.66	0.9	98.64
1898	GO_POSITIVE_REGULATION_OF_INTERLEUKIN_4_PRODUCTION	21	0.25	0.66	0.81	98.59
1899	GO_GLUTAMATE_METABOLIC_PROCESS	18	0.22	0.66	0.91	98.75
1900	GO_NEGATIVE_REGULATION_OF_INTERLEUKIN_12_PRODUCTION	14	0.29	0.66	0.8	98.71
1901	GO_CELLULAR_RESPONSE_TO_PROSTAGLANDIN_STIMULUS	21	0.22	0.66	0.88	98.66
1902	GO_SUPEROXIDE_METABOLIC_PROCESS	62	0.18	0.66	0.93	98.63
1903	GO_MIDBRAIN_DOPAMINERGIC_NEURON_DIFFERENTIATION	17	0.23	0.66	0.89	98.6
1904	GO_TRIGLYCERIDE_RICH_LIPOPROTEIN_PARTICLE_REMODELING	12	0.3	0.66	0.8	98.56
1905	GO_MAST_CELL_MIGRATION	12	0.26	0.66	0.88	98.52
1906	GO_INTERLEUKIN_1_SECRETION	49	0.21	0.65	0.83	98.58
1907	GO_HISTONE_H4_K16_ACETYLATION	11	0.25	0.65	0.9	98.61
1908	GO_POSITIVE_REGULATION_OF_JNK_CASCADE	124	0.16	0.65	0.97	98.66
1909	GO_POSITIVE_REGULATION_OF_SMOOTH_MUSCLE_CELL_DIFFERENTIATION	11	0.26	0.65	0.88	98.62
1910	GO_POSITIVE_REGULATION_OF_CALCIUM_ION_TRANSMEMBRANE_TRANSPORTER_ACTIVITY	33	0.2	0.65	0.92	98.6
1911	GO_NEGATIVE_REGULATION_OF_INTERFERON_BETA_PRODUCTION	13	0.24	0.65	0.9	98.61
1912	GO_MAST_CELL_ACTIVATION	53	0.2	0.65	0.84	98.56
1913	GO_HETEROTYPIC_CELL_CELL_ADHESION	59	0.19	0.65	0.88	98.51
1914	GO_PYRIMIDINE_NUCLEOTIDE_CATABOLIC_PROCESS	12	0.26	0.65	0.89	98.48
1915	GO_STRESS_RESPONSE_TO_METAL_ION	13	0.29	0.65	0.81	98.52
1916	GO_NEGATIVE_REGULATION_OF_PROTEIN_ACETYLATION	20	0.2	0.65	0.94	98.5
1917	GO_TROPHECTODERMAL_CELL_DIFFERENTIATION	13	0.23	0.65	0.91	98.49
1918	GO_REGULATION_OF_CELL_PROJECTION_SIZE	10	0.25	0.65	0.9	98.52
1919	GO_ENAMEL_MINERALIZATION	14	0.23	0.65	0.92	98.5
1920	GO_NEGATIVE_REGULATION_OF_IMMUNE_RESPONSE	133	0.18	0.65	0.85	98.51
1921	GO_REGULATION_OF_VIRAL_ENTRY_INTO_HOST_CELL	29	0.22	0.65	0.87	98.46
1922	GO_REGULATION_OF_NATURAL_KILLER_CELL_ACTIVATION	30	0.22	0.65	0.84	98.44
1923	GO_PROGRAMMED_CELL_DEATH_INVOLVED_IN_CELL_DEVELOPMENT	11	0.25	0.65	0.89	98.48
1924	GO_POSITIVE_REGULATION_OF_INTERLEUKIN_1_SECRETION	33	0.22	0.65	0.85	98.46
1925	GO_POSITIVE_REGULATION_OF_NATURAL_KILLER_CELL_ACTIVATION	20	0.25	0.65	0.85	98.46
1926	GO_POSITIVE_REGULATION_OF_INFLAMMATORY_RESPONSE	123	0.19	0.64	0.86	98.45
1927	GO_NEGATIVE_REGULATION_OF_SYNAPSE_ORGANIZATION	23	0.21	0.64	0.92	98.41
1928	GO_REGULATION_OF_NEUROTROPHIN_TRK_RECEPTOR_SIGNALING_PATHWAY	13	0.25	0.64	0.87	98.5
1929	GO_MYELOID_LEUKOCYTE_MEDIATED_IMMUNITY	495	0.16	0.64	0.92	98.46
1930	GO_REGULATION_OF_T_CELL_CYTOKINE_PRODUCTION	28	0.23	0.64	0.85	98.42
1931	GO_NEURAL_RETINA_DEVELOPMENT	61	0.16	0.64	0.98	98.49
1932	GO_RESPONSE_TO_PEPTIDOGLYCAN	10	0.28	0.64	0.86	98.48
1933	GO_LYMPHOCYTE_DIFFERENTIATION	318	0.17	0.64	0.86	98.55
1934	GO_NEGATIVE_REGULATION_OF_HORMONE_METABOLIC_PROCESS	10	0.25	0.64	0.89	98.5
1935	GO_PARTURITION	16	0.22	0.64	0.94	98.65
1936	GO_PHOSPHATIDYLINOSITOL_METABOLIC_PROCESS	85	0.16	0.64	0.98	98.69
1937	GO_CAMERA_TYPE_EYE_PHOTORECEPTOR_CELL_DIFFERENTIATION	19	0.21	0.64	0.92	98.66
1938	GO_ECTODERMAL_PLACODE_DEVELOPMENT	13	0.24	0.64	0.92	98.63
1939	GO_VASODILATION	30	0.19	0.63	0.96	98.59
1940	GO_REGULATION_OF_NEUROTRANSMITTER_SECRETION	99	0.15	0.63	0.98	98.77
1941	GO_POSITIVE_REGULATION_OF_LEUKOCYTE_CHEMOTAXIS	76	0.2	0.63	0.87	98.72
1942	GO_SUPEROXIDE_ANION_GENERATION	32	0.19	0.63	0.92	98.67
1943	GO_RHYTHMIC_BEHAVIOR	39	0.18	0.63	0.95	98.63
1944	GO_LEFT_RIGHT_AXIS_SPECIFICATION	12	0.23	0.63	0.92	98.61
1945	GO_DENDRITIC_SPINE_MAINTENANCE	18	0.21	0.63	0.95	98.76
1946	GO_REGULATION_OF_CELL_ACTIVATION	484	0.17	0.63	0.88	98.76
1947	GO_POSITIVE_REGULATION_OF_ALCOHOL_BIOSYNTHETIC_PROCESS	23	0.2	0.63	0.92	98.78
1948	GO_ELECTRON_TRANSPORT_CHAIN	153	0.17	0.63	0.97	98.73
1949	GO_POSITIVE_REGULATION_OF_ACTIN_NUCLEATION	13	0.22	0.63	0.93	98.74
1950	GO_REGULATION_OF_PROTEIN_K63_LINKED_UBIQUITINATION	10	0.24	0.63	0.92	98.73
1951	GO_CELL_DIFFERENTIATION_IN_SPINAL_CORD	46	0.18	0.62	0.93	98.85
1952	GO_CELLULAR_DEFENSE_RESPONSE	50	0.21	0.62	0.85	98.86
1953	GO_REGULATION_OF_MESONEPHROS_DEVELOPMENT	26	0.19	0.62	0.94	98.88
1954	GO_POSITIVE_REGULATION_OF_GRANULOCYTE_CHEMOTAXIS	22	0.23	0.62	0.87	98.92
1955	GO_EMBRYONIC_EYE_MORPHOGENESIS	33	0.19	0.62	0.95	98.87
1956	GO_WATER_TRANSPORT	18	0.21	0.62	0.93	98.86
1957	GO_REGULATION_OF_VOLTAGE_GATED_CALCIUM_CHANNEL_ACTIVITY	34	0.18	0.62	0.95	98.85
1958	GO_VASCULAR_ENDOTHELIAL_GROWTH_FACTOR_PRODUCTION	31	0.19	0.62	0.95	98.85
1959	GO_NEGATIVE_REGULATION_OF_REGULATED_SECRETORY_PATHWAY	23	0.21	0.62	0.91	98.81
1960	GO_VITAMIN_CATABOLIC_PROCESS	12	0.23	0.62	0.93	98.77
1961	GO_CELL_PROLIFERATION_INVOLVED_IN_METANEPHROS_DEVELOPMENT	10	0.25	0.62	0.91	98.88
1962	GO_HISTONE_DEUBIQUITINATION	20	0.2	0.61	0.94	98.95
1963	GO_REGULATION_OF_RELEASE_OF_SEQUESTERED_CALCIUM_ION_INTO_CYTOSOL	68	0.17	0.61	0.93	98.92
1964	GO_SEQUESTERING_OF_CALCIUM_ION	112	0.16	0.61	0.96	98.91
1965	GO_REGULATION_OF_BILE_ACID_METABOLIC_PROCESS	11	0.24	0.61	0.91	98.88
1966	GO_ENDOPLASMIC_RETICULUM_TO_CYTOSOL_TRANSPORT	24	0.21	0.61	0.94	98.84
1967	GO_POSITIVE_REGULATION_OF_MESONEPHROS_DEVELOPMENT	22	0.2	0.61	0.96	98.79
1968	GO_GLIAL_CELL_FATE_COMMITMENT	14	0.22	0.61	0.96	98.8
1969	GO_NEGATIVE_REGULATION_OF_PROTEIN_OLIGOMERIZATION	17	0.21	0.61	0.95	98.88
1970	GO_NEGATIVE_REGULATION_OF_PEPTIDYL_LYSINE_ACETYLATION	18	0.2	0.61	0.96	98.83
1971	GO_JNK_CASCADE	187	0.14	0.61	1	98.81
1972	GO_MYD88_DEPENDENT_TOLL_LIKE_RECEPTOR_SIGNALING_PATHWAY	33	0.21	0.61	0.88	98.78
1973	GO_T_CELL_ACTIVATION	420	0.17	0.61	0.87	98.75
1974	GO_REGULATION_OF_LEUKOCYTE_DEGRANULATION	42	0.2	0.61	0.88	98.75
1975	GO_MAST_CELL_MEDIATED_IMMUNITY	44	0.19	0.61	0.91	98.71
1976	GO_POSTSYNAPTIC_NEUROTRANSMITTER_RECEPTOR_INTERNALIZATION	17	0.2	0.61	0.95	98.8
1977	GO_POSITIVE_REGULATION_OF_CELL_ACTIVATION	296	0.17	0.6	0.87	98.78
1978	GO_FUSION_OF_SPERM_TO_EGG_PLASMA_MEMBRANE_INVOLVED_IN_SINGLE_FERTILIZATION	13	0.22	0.6	0.94	98.78
1979	GO_CD4_POSITIVE_ALPHA_BETA_T_CELL_LINEAGE_COMMITMENT	16	0.26	0.6	0.86	98.81
1980	GO_POSITIVE_REGULATION_OF_REGULATORY_T_CELL_DIFFERENTIATION	13	0.26	0.6	0.86	98.76
1981	GO_POSITIVE_REGULATION_OF_SUBSTRATE_ADHESION_DEPENDENT_CELL_SPREADING	32	0.19	0.6	0.95	98.75
1982	GO_HIGH_DENSITY_LIPOPROTEIN_PARTICLE_REMODELING	17	0.23	0.6	0.88	98.71
1983	GO_REGULATION_OF_RECEPTOR_LOCALIZATION_TO_SYNAPSE	15	0.21	0.6	0.94	98.79
1984	GO_ALPHA_BETA_T_CELL_ACTIVATION	124	0.18	0.6	0.86	98.81
1985	GO_PHOSPHATIDYLINOSITOL_3_PHOSPHATE_BIOSYNTHETIC_PROCESS	13	0.23	0.6	0.94	98.79
1986	GO_METHIONINE_BIOSYNTHETIC_PROCESS	11	0.23	0.6	0.91	98.77
1987	GO_POSITIVE_REGULATION_OF_CYTOKINE_SECRETION	119	0.17	0.6	0.94	98.77
1988	GO_RESPONSE_TO_STEROL_DEPLETION	11	0.22	0.6	0.96	98.75
1989	GO_POSITIVE_REGULATION_OF_INTERLEUKIN_10_PRODUCTION	26	0.22	0.6	0.86	98.74
1990	GO_POSITIVE_REGULATION_OF_MEMBRANE_POTENTIAL	12	0.22	0.59	0.95	98.98
1991	GO_CEREBELLAR_CORTEX_FORMATION	20	0.19	0.59	0.96	98.94
1992	GO_NEGATIVE_REGULATION_OF_RECEPTOR_INTERNALIZATION	11	0.22	0.59	0.95	98.89
1993	GO_PROTEIN_TARGETING_TO_MEMBRANE	167	0.16	0.59	0.94	98.87
1994	GO_REGULATION_OF_CARDIOCYTE_DIFFERENTIATION	44	0.18	0.59	0.95	98.83
1995	GO_MYELOID_DENDRITIC_CELL_ACTIVATION	26	0.23	0.59	0.86	98.83
1996	GO_REGULATION_OF_ACTIN_NUCLEATION	22	0.18	0.59	0.96	98.79
1997	GO_POSITIVE_REGULATION_OF_MONOCYTE_CHEMOTAXIS	15	0.24	0.59	0.86	98.76
1998	GO_CELLULAR_CARBOHYDRATE_CATABOLIC_PROCESS	41	0.16	0.59	0.99	98.77
1999	GO_GLUCOCORTICOID_METABOLIC_PROCESS	23	0.18	0.58	0.97	98.86
[truncated: 62 more rows]

## Sheet: 3) GSEA_Necrosis2G_C6_Oncogenic
Rank	Gene Set	Size	ES	NES	Nom P-value	FDR (%)
1	RPS14_DN.V1_DN	156	0.55	2	0	2.12
2	E2F1_UP.V1_UP	153	0.51	2	0	1.06
3	GCNP_SHH_UP_LATE.V1_UP	157	0.48	1.96	0	1.3
4	CSR_LATE_UP.V1_UP	147	0.53	1.85	0	3.67
5	PRC2_EZH2_UP.V1_DN	162	0.43	1.81	0.01	4.34
6	VEGF_A_UP.V1_DN	179	0.44	1.76	0.01	5.62
7	CSR_EARLY_UP.V1_UP	130	0.47	1.74	0	6.02
8	HOXA9_DN.V1_DN	163	0.43	1.73	0	5.83
9	SRC_UP.V1_DN	132	0.4	1.72	0	5.69
10	GCNP_SHH_UP_EARLY.V1_UP	144	0.42	1.72	0.01	5.55
11	MYC_UP.V1_UP	135	0.43	1.63	0.02	11.14
12	MTOR_UP.V1_UP	142	0.39	1.62	0.02	11.45
13	MTOR_UP.N4.V1_UP	182	0.39	1.61	0.02	10.64
14	RB_P107_DN.V1_UP	122	0.44	1.53	0.06	17.69
15	CAHOY_ASTROCYTIC	93	0.39	1.47	0.05	25.51
16	E2F3_UP.V1_UP	159	0.33	1.41	0.06	35.19
17	PRC2_EED_UP.V1_DN	170	0.36	1.4	0.11	35.74
18	HINATA_NFKB_IMMU_INF	16	0.62	1.38	0.17	38.21
19	ERBB2_UP.V1_DN	161	0.33	1.32	0.14	50.58
20	RB_DN.V1_UP	113	0.31	1.31	0.11	48.87
21	RB_P130_DN.V1_UP	114	0.31	1.31	0.09	47.91
22	DCA_UP.V1_DN	145	0.28	1.28	0.07	52.45
23	EIF4E_UP	81	0.31	1.26	0.14	56.36
24	NFE2L2.V2	371	0.27	1.26	0.09	54.59
25	IL15_UP.V1_UP	160	0.31	1.22	0.23	62.09
26	ATF2_S_UP.V1_UP	165	0.28	1.22	0.16	59.82
27	SIRNA_EIF4GI_DN	78	0.32	1.2	0.22	63.42
28	TBK1.DN.48HRS_UP	47	0.32	1.19	0.22	63.62
29	KRAS.50_UP.V1_DN	41	0.35	1.17	0.23	65.35
30	CORDENONSI_YAP_CONSERVED_SIGNATURE	49	0.37	1.17	0.32	65.67
31	KRAS.DF.V1_DN	168	0.26	1.16	0.23	65.86
32	ALK_DN.V1_UP	125	0.29	1.13	0.29	71.85
33	KRAS.LUNG.BREAST_UP.V1_UP	129	0.29	1.08	0.36	83.15
34	PRC2_SUZ12_UP.V1_DN	162	0.24	1.07	0.35	84.21
35	RAF_UP.V1_UP	175	0.3	1.06	0.38	86.62
36	ESC_J1_UP_LATE.V1_DN	165	0.24	1.06	0.37	84.4
37	RELA_DN.V1_UP	138	0.25	1.05	0.37	82.92
38	GLI1_UP.V1_DN	14	0.37	1.03	0.42	89.09
39	NRL_DN.V1_UP	124	0.23	1.02	0.39	86.91
40	STK33_DN	215	0.21	1.01	0.46	90.08
41	KRAS.LUNG_UP.V1_DN	127	0.25	1	0.43	89.48
42	SINGH_KRAS_DEPENDENCY_SIGNATURE_	19	0.34	1	0.45	87.43
43	ESC_V6.5_UP_LATE.V1_DN	155	0.24	1	0.45	86.56
44	PDGF_UP.V1_UP	125	0.23	0.99	0.46	86.61
45	KRAS.LUNG_UP.V1_UP	120	0.25	0.99	0.45	85.67
46	E2F3_UP.V1_DN	109	0.23	0.98	0.47	84.36
47	ATF2_UP.V1_UP	165	0.22	0.98	0.47	82.65
48	IL2_UP.V1_UP	164	0.26	0.98	0.45	81.45
49	P53_DN.V2_UP	136	0.24	0.98	0.48	80.02
50	MYC_UP.V1_DN	133	0.24	0.97	0.49	81.92
51	BMI1_DN_MEL18_DN.V1_UP	127	0.3	0.97	0.47	80.69
52	KRAS.BREAST_UP.V1_UP	121	0.25	0.97	0.48	79.48
53	PKCA_DN.V1_DN	141	0.23	0.96	0.48	78.38
54	TBK1.DF_DN	238	0.21	0.95	0.53	79.25
55	CYCLIN_D1_KE_.V1_UP	169	0.22	0.95	0.5	78.5
56	STK33_SKM_DN	214	0.21	0.95	0.52	77.52
57	PDGF_ERK_DN.V1_UP	124	0.22	0.95	0.55	76.41
58	AKT_UP.V1_UP	145	0.23	0.94	0.53	76.62
59	BRCA1_DN.V1_DN	115	0.21	0.94	0.56	76.61
60	JNK_DN.V1_DN	163	0.22	0.93	0.54	75.56
61	CRX_NRL_DN.V1_UP	120	0.21	0.93	0.59	74.37
62	RB_P107_DN.V1_DN	115	0.21	0.93	0.58	74.07
63	SNF5_DN.V1_UP	161	0.25	0.92	0.53	75.15
64	MEL18_DN.V1_UP	125	0.27	0.91	0.53	75.13
65	EGFR_UP.V1_UP	168	0.26	0.9	0.54	76.58
66	CYCLIN_D1_UP.V1_UP	169	0.21	0.9	0.62	76.61
67	CAMP_UP.V1_UP	167	0.2	0.86	0.67	83.94
68	PRC1_BMI_UP.V1_UP	154	0.19	0.85	0.75	83.44
69	STK33_NOMO_DN	211	0.19	0.85	0.74	82.55
70	KRAS.600.LUNG.BREAST_UP.V1_UP	249	0.2	0.84	0.69	83.46
71	TBK1.DF_UP	253	0.2	0.84	0.71	82.98
72	GCNP_SHH_UP_LATE.V1_DN	158	0.19	0.8	0.83	88.99
73	CAHOY_OLIGODENDROCUTIC	82	0.19	0.79	0.83	90.56
74	KRAS.PROSTATE_UP.V1_DN	125	0.19	0.78	0.84	90.42
75	KRAS.300_UP.V1_DN	125	0.18	0.77	0.86	91.43
76	ATM_DN.V1_UP	134	0.18	0.75	0.89	92.81
77	LTE2_UP.V1_DN	177	0.2	0.75	0.79	91.8
78	JNK_DN.V1_UP	164	0.17	0.74	0.89	92.79
79	KRAS.600_UP.V1_UP	251	0.17	0.72	0.89	93.5
80	SRC_UP.V1_UP	133	0.16	0.7	0.96	94.54
81	BMI1_DN.V1_UP	134	0.2	0.68	0.82	95.29
82	JAK2_DN.V1_DN	97	0.16	0.66	0.96	96.37
83	HINATA_NFKB_MATRIX	10	0.25	0.58	0.91	98.46

## Sheet: 4) GSEA_Necrosis2G_Hallmarks
Rank	Gene Set	Size	ES	NES	Nom P-value	FDR (%)
1	HALLMARK_G2M_CHECKPOINT	180	0.72	2.14	0	0.19
2	HALLMARK_E2F_TARGETS	173	0.78	2.04	0	0.66
3	HALLMARK_MYC_TARGETS_V1	181	0.6	2.02	0.01	0.69
4	HALLMARK_MTORC1_SIGNALING	191	0.52	1.88	0	2.37
5	HALLMARK_MYC_TARGETS_V2	50	0.63	1.83	0.02	2.87
6	HALLMARK_MITOTIC_SPINDLE	186	0.48	1.82	0	2.5
7	HALLMARK_SPERMATOGENESIS	124	0.41	1.7	0.01	6.96
8	HALLMARK_UNFOLDED_PROTEIN_RESPONSE	103	0.43	1.66	0.02	8.01
9	HALLMARK_GLYCOLYSIS	187	0.36	1.43	0.05	26.17
10	HALLMARK_DNA_REPAIR	134	0.34	1.4	0.06	26.74
11	HALLMARK_UV_RESPONSE_UP	150	0.29	1.23	0.17	47.8
12	HALLMARK_REACTIVE_OXYGEN_SPECIES_PATHWAY	44	0.35	1.16	0.26	55.32
13	HALLMARK_PI3K_AKT_MTOR_SIGNALING	99	0.27	1.03	0.41	77.69
14	HALLMARK_HYPOXIA	186	0.26	1.01	0.42	75.16
15	HALLMARK_KRAS_SIGNALING_DN	182	0.22	0.98	0.49	77.14
16	HALLMARK_ALLOGRAFT_REJECTION	193	0.34	0.97	0.5	73.03
17	HALLMARK_WNT_BETA_CATENIN_SIGNALING	41	0.29	0.96	0.51	71.39
18	HALLMARK_IL6_JAK_STAT3_SIGNALING	82	0.31	0.95	0.51	68.5
19	HALLMARK_INFLAMMATORY_RESPONSE	192	0.27	0.85	0.62	82.18
20	HALLMARK_TNFA_SIGNALING_VIA_NFKB	185	0.26	0.83	0.62	81.66
21	HALLMARK_INTERFERON_GAMMA_RESPONSE	188	0.29	0.78	0.67	84.49
22	HALLMARK_CHOLESTEROL_HOMEOSTASIS	71	0.21	0.78	0.76	80.87
23	HALLMARK_INTERFERON_ALPHA_RESPONSE	87	0.25	0.6	0.81	97.34
24	HALLMARK_OXIDATIVE_PHOSPHORYLATION	177	0.17	0.6	0.94	93.55
